# Supplementary material for: Dynamics of epigenetic regulator gene BCOR mutation and response predictive value for hypomethylating agents in patients with myelodysplastic syndrome
Source: Clin Epigenetics. 2021 Aug 30;13:169. doi: 10.1186/s13148-021-01157-8 (PMC8404357; doi:10.1186/s13148-021-01157-8)
Supplement: Supplementary file 2 — Additional file 2. RNA sequencing data of bone marrow mononuclear cells from three MDS patients with BCOR mutation and three patients with BCOR wild type. [file 13148_2021_1157_MOESM2_ESM.csv]

Transcript_id	Gene_id	4868	4922	4934	5063	5093	5096
NM_001003806	TARP	105	630	63	392	624	578
NM_001003805	DMAC2L	269	103	127	216	71	24
NM_001003802	SMARCD3	0	0	0	0	0	0
NM_001003803	DMAC2L	0	0	0	0	0	0
NM_001003800	BICD2	3134	3469	1288	3748	3517	2967
NM_001003801	SMARCD3	139	9	107	37	2	3
NM_001003809	DLGAP1	0	0	0	0	0	0
NM_001304464	SNRPE	347	144	83	222	130	143
NM_001304465	SLC29A1	131	109	2	0	31	266
NM_001304466	SLC29A1	1141	533	0	241	812	458
NM_001304467	EEF1AKMT2	284	447	0	464	466	916
NM_001304460	ANKRD33	0	0	0	0	0	0
NM_001008781	FAT3	0	0	0	0	0	0
NM_001304462	SLC29A1	83	134	40	35	19	5
NM_001008783	SLC35D3	38	49	23	14	97	13
NM_001304468	EEF1AKMT2	525	833	102	481	385	313
NM_005808	CTDSPL	139	0	0	367	575	685
NM_001290300	RARB	0	0	0	0	0	0
NM_001290307	CTNNA1	67	42	36	75	57	32
NM_001278268	TNFRSF11A	0	0	0	0	0	0
NM_005809	PRDX2	8233	5962	10916	4677	4739	6919
NM_001278266	CARHSP1	0	56	19	0	0	0
NM_001278267	NBPF20	2570	7404	2472	12666	4180	3868
NM_001278264	CARHSP1	3	64	8	13	17	19
NM_001278265	CARHSP1	32	80	31	12	22	24
NM_001278262	CARHSP1	0	0	23	0	0	0
NM_001278263	CARHSP1	0	42	0	13	18	14
NM_001278260	CARHSP1	39	19	0	41	51	36
NM_001278261	CARHSP1	0	14	0	0	5	6
NM_001355213	OR10D3	0	0	37	4	0	0
NM_001355216	RET	0	0	0	137	0	0
NM_001466	FZD2	47	147	147	87	20	40
NM_001467	SLC37A4	61	86	0	12	198	188
NM_001464	ADAM2	0	0	3	0	0	0
NM_001465	FYB1	1717	9976	1466	2920	3813	5256
NM_001462	FPR2	45	1210	70	573	415	203
NM_001463	FRZB	9426	48	82	53	89	107
NM_001460	FMO2	162	354	22	28	0	53
NM_001461	FMO5	120	249	67	64	108	101
NM_001276394	LDLRAD1	0	0	0	0	0	0
NM_001276395	LDLRAD1	0	0	0	0	0	0
NM_001164246	ODR4	907	234	146	692	51	559
NM_007100	ATP5ME	2722	2052	463	2141	1393	1525
NM_001317947	MRM3	0	12	92	0	103	0
NM_007106	UBL3	2204	3943	672	3232	3059	3337
NM_001276392	LDLRAD1	0	0	0	0	0	0
NM_001276393	LDLRAD1	0	0	0	0	0	0
NM_000339	SLC12A3	12	9	160	58	23	46
NM_000338	SLC12A1	0	0	0	0	0	0
NM_001317949	TTC23L	8	50	64	20	39	36
NM_007108	ELOB	3187	2930	1288	2801	1910	2234
NM_001350533	SNX14	124	140	1	0	138	0
NM_001350532	SNX14	4	13	557	20	116	138
NM_001012969	ADAL	33	38	0	0	0	51
NM_001350530	MIER1	86	332	142	263	249	182
NM_001350537	SNX14	74	92	0	0	66	0
NM_001350536	SNX14	136	102	2	96	71	92
NM_001350535	SNX14	104	0	1	0	0	10
NM_001350534	SNX14	123	147	24	0	155	0
NM_001350539	SNX14	75	107	0	0	111	0
NM_001350538	SNX14	94	0	0	0	103	0
NM_001012967	DDX60L	1348	12189	2197	28	622	1060
NM_001012965	KLK6	0	0	0	0	0	0
NM_001012964	KLK6	5	0	122	45	11	0
NM_003824	FADD	1023	1717	461	1158	1360	1406
NM_003825	SNAP23	2228	4501	580	1937	3335	2037
NM_003826	NAPG	1865	1469	1066	4370	1077	1589
NM_003827	NAPA	4327	4996	5184	8460	3933	4379
NM_003820	TNFRSF14	3523	3077	270	7300	1998	2293
NM_003821	RIPK2	754	2231	660	3353	1441	2009
NM_003822	NR5A2	0	4	0	0	0	0
NM_003823	TNFRSF6B	381	370	106	522	294	465
NM_001134336	STRIP2	20	106	19	123	6	23
NM_003828	MTMR1	0	0	0	0	237	0
NM_003829	MPDZ	7	56	0	0	0	0
NM_001025780	ABHD17B	225	1830	461	1491	1451	1678
NM_001253383	RPL15	2339	1592	2451	3729	2956	3534
NM_005807	PRG4	71	17	285	133	160	0
NM_001304461	SERPINA12	0	0	4	0	0	0
NM_024034	GDAP1L1	0	0	0	0	0	0
NM_018301	RBM41	352	2031	90	119	603	760
NM_024036	LRFN4	75	631	204	363	273	234
NM_024037	AUNIP	121	528	344	969	735	848
NM_001164796	SLC25A26	186	88	0	115	12	43
NM_024031	PRR14	1574	908	234	2465	669	703
NM_024032	HROB	0	137	31	582	10	31
NM_001312673	PCYT1A	3496	4704	1104	6756	3415	4030
NM_024038	TRIR	14496	9967	2537	8018	5943	7147
NM_024039	MIS12	37	25	32	28	268	117
NM_015550	OSBPL3	1432	1185	827	647	71	864
NM_015556	SIPA1L1	215	1218	278	1589	576	133
NM_001349997	RBFOX2	818	106	0	0	0	0
NM_001349996	RBFOX2	0	0	0	0	0	0
NM_001349995	RBFOX2	2	0	0	0	0	0
NM_001349994	RBFOX2	0	0	0	0	0	0
NM_001297658	TSSC4	45	23	87	198	99	43
NM_001297659	TSSC4	133	358	238	755	241	309
NM_001349991	RBFOX2	0	1	7	0	0	0
NM_001349990	RBFOX2	0	0	0	0	0	0
NM_001297654	DDR1	288	65	0	61	0	0
NM_001297655	KIF2C	140	394	518	1096	1060	745
NM_001297656	KIF2C	0	30	10	1251	688	103
NM_001297657	KIF2C	0	0	0	0	0	0
NM_001297650	CD163L1	362	35	249	60	4	41
NM_001297651	MAST4	190	700	291	100	1170	563
NM_001349999	RBFOX2	461	144	0	0	0	0
NM_001349998	RBFOX2	3	0	0	0	16	4
NM_001193335	ASPN	0	40	0	40	0	23
NM_001354872	C2orf27A	175	0	66	31	44	13
NM_001278536	RCHY1	55	0	0	0	40	72
NM_001012337	ROPN1B	0	0	0	0	0	0
NM_001300819	ZCCHC10	49	83	83	124	75	127
NM_001170701	MBNL3	263	0	222	5	1414	219
NM_001168478	ARMCX5	72	135	45	2	0	359
NM_001011724	HNRNPA1L2	5	570	86	182	491	11
NM_001011725	HNRNPA1L2	935	1198	335	1396	853	1289
NM_006270	RRAS	519	222	33	230	105	158
NM_006271	S100A1	20	79	6	40	36	39
NM_001011720	XKR9	0	0	0	0	0	0
NM_001351669	ZNF100	49	373	5	1166	1234	334
NM_001011722	ARHGEF10L	0	0	0	0	0	0
NM_006275	SRSF6	10018	17932	5371	12988	10138	12243
NM_001351664	MACROD2	0	0	43	0	0	0
NM_001002031	ATP5MC2	36	38	31	0	4	55
NM_006278	ST3GAL4	0	0	0	74	0	51
NM_006279	ST3GAL3	102	266	51	0	0	0
NM_001002034	PHETA2	337	656	112	233	258	296
NM_001002035	DEFB108B	17	0	41	0	17	0
NM_001002036	ASTL	18	322	78	269	64	180
NM_001172626	AMPD1	556	0	0	0	0	0
NM_001324080	FAM177B	11	3	0	0	5	0
NM_001324081	SPSB3	274	308	4	258	236	177
NM_001300818	ZCCHC10	37	53	72	124	81	247
NM_001324085	ZNF75A	123	280	0	208	79	191
NM_001324086	RPUSD1	108	122	56	0	0	81
NM_001324087	VDAC2	816	701	95	2237	502	249
NM_001324088	VDAC2	0	0	0	0	8	1
NM_001324089	VDAC2	0	0	0	0	2	7
NM_032969	PCDH11X	0	0	0	0	0	0
NM_032968	PCDH11X	0	0	88	0	0	0
NM_001291556	PCK2	14	12	43	61	0	181
NM_005257	GATA6	14	4	56	10	26	20
NM_001199659	LETM2	18	0	1	0	0	70
NM_032961	PCDH10	8	0	31	0	4	0
NM_032960	MAPKAPK2	10366	8488	965	23869	14816	11723
NM_032963	CCL14	519	114	64	211	65	315
NM_001199654	PMF1	85	85	23	114	81	104
NM_001199653	PMF1	187	83	93	83	61	94
NM_001290309	CTNNA1	202	911	425	3661	1080	613
NM_032966	CXCR5	3	15	25	36	10	47
NM_001010868	C6orf163	159	276	77	204	214	229
NM_003176	SYCP1	0	0	0	0	0	0
NM_003177	SYK	2932	18778	2315	14360	14156	16825
NM_003174	SVIL	2855	8813	293	11204	15717	12595
NM_003175	XCL2	16	33	12	55	0	8
NM_003172	SURF1	985	743	219	614	490	593
NM_003173	SUV39H1	530	909	370	1119	1425	1651
NM_003170	SUPT6H	13088	26705	8597	38698	19193	20574
NM_003171	SUPV3L1	1082	1626	271	1736	1230	1411
NM_001128846	SMARCA4	10901	6340	1874	3156	4175	5376
NM_001128847	SMARCA4	194	59	89	55	49	34
NM_001128844	SMARCA4	101	43	33	30	32	46
NM_001128845	SMARCA4	7800	4903	2782	3711	3025	3000
NM_001128843	TNIP3	0	4	0	0	2	0
NM_003178	SYN2	6	0	51	63	11	7
NM_003179	SYP	55	182	65	182	76	13
NM_001329689	OARD1	0	0	0	28	0	0
NM_002889	RARRES2	18	163	33	30	15	89
NM_138957	MAPK1	487	356	331	680	1092	1794
NM_001098398	COPA	1250	27	366	830	771	21
NM_001282734	SLC39A12	0	0	0	0	0	0
NM_002885	RAP1GAP	0	161	291	921	0	8
NM_001257361	AMPD2	204	170	6	8	515	330
NM_002887	RARS1	3282	1892	558	2043	1261	1380
NM_002886	RAP2B	3148	7471	3396	16703	5518	8906
NM_002881	RALB	1249	3994	453	3141	2722	1793
NM_002880	RAF1	114	627	77	358	222	203
NM_002883	RANGAP1	3368	4950	2504	6010	3974	4803
NM_002882	RANBP1	2321	5778	664	3974	2160	2799
NM_001010860	SAMD15	149	66	232	72	76	96
NM_004444	EPHB4	1327	2404	437	1153	431	1017
NM_001323683	NRSN2	0	0	0	0	0	0
NM_001323682	NRSN2	0	0	0	0	0	0
NM_001323681	NRSN2	0	4	0	47	0	0
NM_001323680	NRSN2	0	0	0	0	0	0
NM_001323685	NRSN2	7	5	45	8	64	92
NM_001323684	NRSN2	10	3	0	1	0	0
NM_001081559	CPSF4	203	51	78	68	40	130
NM_001469	XRCC6	11295	14422	3097	14198	10256	11420
NM_001081552	SPAG11A	0	0	0	0	0	0
NM_001081550	THOC2	9862	11014	3790	13941	8264	7562
NM_001081551	DEFB103A	0	0	0	0	0	0
NM_001352368	PPP6R3	0	343	415	1730	606	1006
NM_001352369	PPP6R3	0	0	0	0	127	0
NM_001369708	ZFY	0	0	0	0	0	0
NM_001369799	COX6B2	0	0	14	0	0	0
NM_001352360	PPP6R3	0	0	0	0	93	0
NM_001352361	PPP6R3	75	38	0	43	54	0
NM_001352362	PPP6R3	38	14	427	100	12	115
NM_001352363	PPP6R3	238	169	456	603	194	415
NM_001352364	PPP6R3	0	0	0	0	96	0
NM_001352365	PPP6R3	977	742	365	1379	0	518
NM_001352366	PPP6R3	47	39	53	69	93	16
NM_001369703	ZFY	0	376	0	0	0	0
NM_001003789	RABL2B	43	307	0	133	44	137
NM_001003788	STRADA	217	267	10	224	0	0
NM_001010897	SERP2	0	0	0	17	0	0
NM_001003681	HMGXB4	727	2185	583	4183	1342	2440
NM_001010891	MTX3	2681	191	192	785	870	1263
NM_001010890	PRAMEF9	0	0	83	0	3	0
NM_001010893	SLC10A5	102	177	26	37	56	8
NM_013235	DROSHA	2038	2662	875	1195	866	785
NM_001329685	OARD1	81	203	96	21	18	19
NM_001003785	ATP5PD	29	72	22	182	106	110
NM_001010898	SLC6A17	0	23	179	32	25	4
NM_001003787	STRADA	0	232	0	0	0	0
NM_001003786	STRADA	59	205	0	158	150	154
NM_001178108	ZNF185	209	198	166	271	487	133
NM_013237	PRELID1	7804	4820	587	3996	2800	3382
NM_001369798	COX6B2	54	56	79	100	34	100
NM_014008	CCDC22	709	1948	270	961	1211	1278
NM_133371	MYOZ3	11	141	0	109	34	44
NM_001368251	LOC112267881	12	198	95	14	28	59
NM_001368250	LOC102724788	0	0	0	0	0	0
NM_001368253	LOC112268354	8	10	83	198	21	40
NM_014005	PCDHA9	3	3	74	4	9	0
NM_014002	IKBKE	341	643	746	189	157	146
NM_014003	DHX38	5634	11752	3754	15370	10825	10340
NM_014000	VCL	630	5370	7	126	419	2017
NM_001303110	COL4A1	12	4	6	10	9	19
NM_015351	TTC9	192	349	242	227	176	241
NM_015350	LRRC8B	66	151	467	502	211	196
NM_015353	KCTD2	1101	2190	450	2026	1724	1709
NM_015352	POFUT1	2433	3423	673	1700	2260	2590
NM_015355	SUZ12	3084	8068	2178	6669	4462	4122
NM_013232	PDCD6	1353	1491	266	583	386	795
NM_001164245	ODR4	340	0	57	239	0	0
NM_015359	SLC39A14	168	767	0	36	0	26
NM_015358	MORC3	2721	6522	8799	10622	5008	5646
NM_018584	CAMK2N1	4	64	64	33	17	28
NM_001278531	ERMARD	17	4	0	63	14	78
NM_001317941	ENTPD6	16	3	94	146	0	0
NM_002229	JUNB	23741	40364	18891	31754	22021	20769
NM_002228	JUN	49131	13363	58764	32727	16437	27839
NM_000332	ATXN1	1918	798	456	909	1128	486
NM_001166139	LCORL	159	267	0	229	139	431
NM_001009954	ERCC6L	0	132	147	0	0	7
NM_007003	PAGE4	0	0	16	0	1	0
NM_002221	ITPKB	3892	6568	2175	5124	2460	3426
NM_002220	ITPKA	94	15	24	32	53	92
NM_002223	ITPR2	8668	22737	5214	7452	10113	9098
NM_002222	ITPR1	0	2458	2451	1661	0	1992
NM_002225	IVD	1520	1819	195	111	106	15
NM_001166131	EME1	143	188	159	347	246	443
NM_002227	JAK1	10225	15828	2843	16874	7916	10691
NM_002226	JAG2	176	68	94	186	30	69
NM_001004060	NOMO2	939	1067	512	138	882	56
NM_001004063	OR4K1	0	0	0	0	0	0
NM_007001	SLC35D2	836	262	49	408	206	272
NM_001004065	PALM2AKAP2	18448	6982	0	12514	3998	6358
NM_007105	SLC22A18AS	18	57	70	112	31	17
NM_001004067	NOMO3	5	1	137	4	6	1
NM_001323028	IQCG	0	73	0	0	0	0
NM_001323027	IQCG	8	0	173	82	43	136
NM_001303119	UCMA	0	0	0	0	0	0
NM_000336	SCNN1B	300	27	47	8	0	0
NM_001323022	SETD9	20	59	45	14	0	29
NM_001285450	PDXDC1	3577	1094	395	4488	713	1340
NM_001163560	MEIOB	0	17	30	23	9	0
NM_001163561	STPG4	0	0	52	14	9	0
NM_007005	TLE4	279	288	77	423	128	1027
NM_007109	TCF19	374	335	383	543	660	550
NM_018055	NODAL	6	135	197	117	100	155
NM_018054	ARHGAP17	976	2189	867	3264	2421	1854
NM_001255988	COLEC11	0	0	0	0	0	0
NM_018056	TMEM39B	394	85	41	82	52	64
NM_001352588	ACBD5	78	68	0	43	0	0
NM_018050	MANSC1	465	1783	187	317	213	496
NM_018053	XKR8	973	1703	151	496	777	660
NM_018052	VAC14	1960	2395	875	3647	1674	2500
NM_001352584	ACBD5	87	69	73	42	62	67
NM_001352585	ACBD5	0	0	0	0	57	0
NM_001255980	CREB3L4	90	267	7	0	0	10
NM_001255981	CREB3L4	0	0	0	0	0	0
NM_001352580	ACBD5	0	77	2	0	63	5
NM_001352581	ACBD5	79	69	0	42	0	0
NM_001352582	ACBD5	0	133	0	229	0	0
NM_001352583	ACBD5	0	0	0	0	61	0
NM_001370529	FYN	310	274	10	971	132	1082
NM_001349209	ARIH2	82	125	86	48	56	0
NM_001349208	LPIN1	0	0	0	0	0	0
NM_001349207	LPIN1	0	169	0	0	68	0
NM_001349206	LPIN1	3505	276	622	1593	423	463
NM_001349205	LPIN1	590	52	66	151	54	15
NM_001349204	LPIN1	378	9	7	2	5	0
NM_001349203	LPIN1	369	0	0	0	0	894
NM_001349202	LPIN1	283	0	0	0	0	0
NM_001349201	LPIN1	0	0	0	0	0	0
NM_001349200	LPIN1	11	0	0	1	0	2
NM_001366356	AIG1	291	3	0	1	0	14
NM_001350531	LARP1B	330	411	85	76	141	66
NM_001256187	SNX12	102	51	1	103	108	152
NM_001256186	SNX12	0	0	0	29	0	0
NM_001256185	SNX12	279	243	5	514	423	304
NM_001012968	SPIN4	328	1432	523	452	642	955
NM_001256183	ANKRD11	11793	13136	5729	24599	8010	12200
NM_001256182	ANKRD11	272	9865	1229	12113	2101	7957
NM_001256188	SNX12	271	179	1	344	0	0
NM_001142352	ST6GAL2	0	0	0	0	0	0
NM_001142353	PPP3CB	97	170	517	149	36	104
NM_001142350	THOC6	0	0	0	0	60	0
NM_001142351	ST6GAL2	0	7	0	0	0	0
NM_001142356	NIF3L1	0	0	0	0	0	0
NM_001142354	PPP3CB	692	709	0	397	124	401
NM_001142355	NIF3L1	76	160	109	0	67	120
NM_001349086	TBC1D5	0	238	0	0	0	83
NM_001353187	TMUB2	60	346	58	59	72	0
NM_001353186	TMUB2	49	34	48	67	26	0
NM_014912	CPEB3	715	880	560	661	328	586
NM_001353184	TMUB2	47	141	39	68	74	65
NM_001353183	TMUB2	0	27	0	71	0	0
NM_014915	ANKRD26	1387	966	513	692	382	508
NM_001353181	TMUB2	49	318	43	94	85	121
NM_001353180	TMUB2	77	103	0	25	25	35
NM_014918	CHSY1	7706	8027	1253	12157	11794	10345
NM_001353189	TMUB2	57	210	59	291	74	85
NM_001353188	TMUB2	52	236	0	53	129	492
NM_001005332	MAGED1	729	805	0	0	0	0
NM_001005333	MAGED1	55	6	265	9	5	17
NM_001005336	DNM1	0	0	0	0	54	4
NM_001005337	PKP1	0	0	0	0	0	0
NM_001005335	HNRNPL	2128	115	73	177	127	234
NM_176801	ADD1	70	964	54	655	1759	59
NM_212556	ASB18	3	0	138	0	14	0
NM_001005339	RGS10	1689	1228	1394	3152	1973	1981
NM_176805	MRPS11	52	18	0	13	41	42
NM_176806	MOCS2	887	810	122	357	85	282
NM_001167911	VEPH1	291	0	0	0	0	0
NM_001322814	SOD2	611	1320	619	665	1408	3019
NM_001002814	RAB11FIP1	8140	8898	3066	3447	4216	5538
NM_001032409	OAS1	557	184	0	117	0	0
NM_001002812	PDE4DIP	255	0	0	6	0	0
NM_001002810	PDE4DIP	43	151	21	312	0	59
NM_001002811	PDE4DIP	8220	582	637	777	478	513
NM_001206977	NR1H4	0	8	57	0	6	0
NM_001171625	VEGFA	23	22	0	21	135	21
NM_001171626	VEGFA	7	12	9	8	40	5
NM_001206974	DHPS	135	129	23	16	69	93
NM_001330540	MMACHC	0	6	269	143	75	92
NM_001206972	PTPRB	0	0	0	0	0	0
NM_001206971	PTPRB	0	0	21	0	0	0
NM_001330543	EPSTI1	282	1093	262	1037	124	659
NM_001367885	CFAP54	6664	7	133	17	8	11
NM_001167915	VEPH1	0	12	37	0	0	0
NM_001367886	BICDL1	238	557	665	924	362	884
NM_001171628	VEGFA	24	20	19	20	207	19
NM_001171629	VEGFA	25	0	0	25	0	29
NM_001206979	NR1H4	0	0	0	0	0	0
NM_001206978	NR1H4	0	0	0	0	0	0
NM_001288649	ZNF286A	31	0	0	0	0	12
NM_001288648	ZNF286A	0	28	0	0	0	17
NM_001167917	VEPH1	0	0	0	0	0	0
NM_001288643	ZNF286A	0	15	0	0	0	32
NM_001288642	ZNF286A	130	0	0	104	0	0
NM_001288640	FAM222B	38	118	105	44	0	258
NM_001288647	ZNF286A	0	0	0	0	0	0
NM_001294328	PABPN1L	0	0	40	29	0	25
NM_001288645	ZNF286A	76	127	185	51	22	31
NM_001288644	ZNF286A	0	0	0	0	0	0
NM_001354609	BRAF	2829	6584	2155	4405	6748	6781
NM_001354608	MITF	0	0	0	7	0	0
NM_001350989	SFXN2	25	20	0	57	147	15
NM_001354601	IVD	0	0	0	0	0	0
NM_001354600	IVD	20	23	21	0	0	0
NM_001350980	ZSCAN25	71	7	276	1	64	3
NM_001354602	TMEM269	65	49	165	79	60	96
NM_001354605	MITF	0	0	0	296	0	0
NM_001354604	MITF	164	95	0	995	14	13
NM_001354607	MITF	5	186	182	243	203	144
NM_001354606	MITF	0	0	0	347	0	0
NM_001149	ANK3	0	16	63	22	28	16
NM_001148	ANK2	130	217	384	85	77	138
NM_004319	ASTN1	0	0	0	0	0	0
NM_004318	ASPH	1391	1544	293	1123	622	843
NM_001286555	DUSP22	6833	1158	456	478	710	662
NM_001286554	USP49	932	2079	800	1597	2055	2247
NM_001286556	EVA1C	0	0	5	0	116	0
NM_004313	ARRB2	1009	2400	1164	6061	4094	3829
NM_001140	ALOX15	657	2407	142	121	203	45
NM_004311	ARL3	1079	481	305	841	526	553
NM_004310	RHOH	510	264	798	1162	118	1314
NM_001145	ANG	70	56	62	17	21	15
NM_004316	ASCL1	58	0	100	0	0	0
NM_001147	ANGPT2	329	299	180	274	192	215
NM_004314	ART1	9	62	65	293	49	52
NM_001201473	CORO7	222	276	0	244	279	204
NM_001201472	CORO7	458	394	571	399	524	257
NM_001330090	NRXN1	0	0	0	0	0	0
NM_001330091	NRXN1	0	0	0	0	0	0
NM_001201477	NETO2	406	8	9	561	15	112
NM_001201476	C18orf21	14	33	14	10	0	17
NM_001201475	C18orf21	116	153	46	329	127	106
NM_001201474	C18orf21	0	42	0	29	19	37
NM_001001549	GRB10	0	301	0	0	62	0
NM_001001548	CD36	615	1648	1943	1359	1094	824
NM_001201479	CORO7-PAM16	0	1665	0	1131	1129	1094
NM_001201478	EIF2D	2	14	3	3	92	9
NM_001364614	KDM1B	1836	9076	827	2937	4693	5411
NM_001364611	MAPK9	73	0	0	28	94	149
NM_001364610	MAPK9	62	81	4	116	83	68
NM_001364613	MAPK9	350	0	0	44	3	3
NM_001364612	MAPK9	15	531	47	335	110	17
NM_001366280	SRGAP2B	746	633	561	1836	163	510
NM_001366281	INKA1	32	100	60	0	137	0
NM_001320644	DMBT1	0	0	0	0	0	0
NM_001366283	GOLGB1	30472	13216	4217	5206	3321	5664
NM_001320642	BIN1	39	23	78	40	28	37
NM_001320643	SIK1B	6126	125	375	632	1530	679
NM_001320640	BIN1	80	72	0	0	0	0
NM_001320641	BIN1	0	0	0	0	0	0
NM_001366288	ZNF142	641	313	0	450	415	481
NM_001366289	ZNF142	463	392	378	423	388	457
NM_001320648	U2AF1L5	661	1338	128	177	94	82
NM_182931	KMT2E	12432	21713	11195	41007	21518	19693
NM_025029	MZT2B	3074	2444	545	1443	2094	1795
NM_001146327	ZIM2	0	0	0	0	0	0
NM_001146326	ZIM2	0	0	0	0	2	0
NM_025027	ZNF606	993	128	27	143	39	52
NM_001166163	PPP1R9A	0	0	0	0	0	0
NM_001146322	GRAMD2B	0	16	0	12	8	2
NM_001146321	GRAMD2B	77	242	73	19	100	19
NM_001146320	GRAMD2B	0	0	0	1	0	0
NM_024993	LRRTM4	106	0	0	4	16	0
NM_024991	SORBS1	0	0	0	53	29	0
NM_024997	ATF7IP2	0	1069	627	0	0	208
NM_024996	GFM1	526	112	130	220	80	71
NM_001161580	POC1A	139	290	0	180	158	382
NM_014482	BMP10	31	23	257	12	26	8
NM_001289114	SHBG	30	3	25	6	0	4
NM_001289115	SHBG	0	0	0	0	0	0
NM_001284348	IQCH	0	0	0	18	0	0
NM_001284349	IQCH	35	0	8	0	0	0
NM_001289110	RNASE9	0	0	0	0	0	0
NM_001289111	RPF2	14	11	29	6	18	11
NM_001289112	CPNE4	0	0	18	0	7	0
NM_001289113	SHBG	0	0	25	0	2	0
NM_001284342	VKORC1L1	271	582	242	4	101	174
NM_001284343	FKBP9	117	6	75	0	54	129
NM_001284340	NEDD4	0	0	0	0	0	0
NM_001284341	FKBP9	71	146	164	427	79	369
NM_001284347	IQCH	0	26	0	0	0	0
NM_001367469	AMBRA1	369	507	332	311	353	534
NM_001166161	PPP1R9A	0	0	0	0	0	0
NM_001367468	AMBRA1	0	65	96	0	46	73
NM_001287602	ARHGAP30	2380	7718	858	4769	6332	4299
NM_001287603	ZBTB17	18	395	553	1167	478	71
NM_001287600	ARHGAP30	1940	4207	578	6608	3908	3930
NM_001287601	THAP5	567	814	259	270	82	138
NM_198881	TBC1D8B	119	16	17	0	0	6
NM_198880	QRICH1	5097	5398	1184	10153	6637	7497
NM_001287604	ZBTB17	0	319	0	1290	483	423
NM_198882	SYNRG	9	24	2	7	28	8
NM_198889	ANKRD17	3132	4318	1531	3771	3706	4723
NM_001320970	LIG1	1266	3503	961	2425	3167	2793
NM_001370748	ANGEL1	0	0	0	0	0	0
NM_001161546	PROB1	1110	349	250	319	216	214
NM_001166160	PPP1R9A	78	1103	224	457	124	127
NM_001285987	POU5F1	0	0	0	0	0	0
NM_014480	ZNF544	14	243	10	0	186	95
NM_024033	CYREN	90	117	0	0	127	88
NM_001370746	ANGEL1	0	0	0	0	0	0
NM_001320972	BLZF1	53	233	451	199	127	126
NM_001285986	POU5F1	11	166	65	284	303	108
NM_145276	ZNF563	276	8	99	62	43	82
NM_145277	HJV	0	0	0	0	0	0
NM_145270	PRR35	0	12	10	54	0	0
NM_145271	ZNF688	398	760	131	215	203	303
NM_145272	C17orf50	5	0	47	10	0	0
NM_145273	CD300LG	176	2	76	22	23	23
NM_182935	MOBP	0	0	0	0	0	0
NM_022120	OXCT2	896	103	149	59	101	63
NM_145278	GCSAML	53	363	153	217	197	106
NM_145279	MOB3C	24	11	12	55	61	33
NM_022121	PERP	7482	32	131	40	452	51
NM_001184789	PARD3	0	0	0	25	0	0
NM_001184788	PARD3	63	0	0	0	0	0
NM_001166167	NEK6	5	0	7	0	0	0
NM_001320976	COX15	211	394	0	0	0	0
NM_001184783	VDAC2	2039	1796	779	1455	382	1689
NM_001184782	RADX	5	70	0	0	0	0
NM_001184781	DGCR2	748	662	0	857	446	1192
NM_001320977	MAN2A2	186	1112	6125	8834	9099	710
NM_001184787	PARD3	0	0	0	122	191	0
NM_001184786	PARD3	0	6	173	0	0	0
NM_001184785	PARD3	1	0	0	0	531	0
NM_018974	UNC93A	0	0	46	2	0	0
NM_019617	GKN1	0	0	46	0	0	0
NM_001320412	FTCD	44	0	45	7	0	0
NM_001370370	PLCXD1	354	82	300	941	0	0
NM_001365229	ADPGK	215	242	412	1014	601	469
NM_001365228	ADPGK	48	244	231	858	1158	352
NM_001365227	ADPGK	0	0	0	839	108	0
NM_001365226	ADPGK	384	594	1	1259	617	490
NM_001365225	ADPGK	1711	1011	1	1693	724	1455
NM_001365224	ADPGK	94	103	0	258	223	232
NM_001365223	ADPGK	356	1294	640	548	529	533
NM_001142633	PIK3R5	402	595	908	1350	779	1350
NM_021828	HPSE2	0	0	0	0	0	0
NM_001367574	ZNF138	23	23	3	0	0	0
NM_001367577	ZNF138	2	54	3	11	15	4
NM_001367576	ZNF138	0	4	8	1	1	0
NM_001367570	PALLD	0	0	0	0	0	0
NM_001367573	ZNF138	15	15	10	43	18	54
NM_001367572	ZNF138	0	2	0	3	3	1
NM_021821	MRPS35	982	1701	285	1261	1033	1355
NM_021822	APOBEC3G	979	1077	0	861	329	758
NM_021823	PPCDC	321	189	103	104	350	617
NM_021824	NIF3L1	90	86	0	0	98	6
NM_021825	CCDC90B	472	587	365	219	144	279
NM_021826	FASTKD5	1556	2456	1062	2712	1777	2321
NM_021827	CCDC81	0	0	127	0	0	4
NM_001171632	NOSTRIN	0	0	0	40	0	0
NM_001320418	MITD1	72	58	402	227	50	16
NM_078468	BCCIP	1296	2488	908	2775	1377	1714
NM_078469	BCCIP	577	737	622	500	316	342
NM_145858	CRYZL1	534	830	420	701	578	596
NM_145859	PDCD10	352	705	475	843	394	496
NM_001142395	PRRG1	0	0	0	87	0	0
NM_001287441	JADE1	53	226	168	180	66	107
NM_001318876	POLR1C	92	34	104	48	54	4
NM_001318877	PAGE4	0	0	0	0	0	0
NM_001318875	FLOT1	277	271	101	338	202	260
NM_001318872	FARS2	102	9	7	0	0	0
NM_001318873	TVP23A	124	363	112	426	144	279
NM_001318870	MRPL52	57	38	23	4	24	9
NM_001318871	PRRT3	25	0	0	8	0	51
NM_001100916	MBOAT4	36	159	117	111	56	75
NM_001100917	TSPAN19	0	0	7	0	0	0
NM_001100915	KCTD19	0	30	115	65	10	4
NM_001100912	BEND7	158	291	0	0	0	0
NM_001100913	PACS2	25	6	294	42	13	3
NM_001100910	FAM72B	61	463	131	116	60	221
NM_001318879	STK32C	3	17	11	32	22	8
NM_033387	FAM78A	1487	4182	886	2567	4685	4214
NM_001171630	VEGFA	24	17	14	15	65	20
NM_001349992	RBFOX2	0	0	0	0	0	0
NM_001286234	SLC2A14	0	0	0	0	0	0
NM_001286235	SLC2A14	0	0	53	0	0	0
NM_001286236	SLC2A14	0	0	0	0	0	0
NM_001286237	SLC2A14	0	0	30	17	17	0
NM_001286230	DTL	12	1007	19	1723	55	44
NM_001286233	SLC2A14	148	626	742	642	325	639
NM_001286238	SPATA6	0	0	0	0	0	17
NM_001286239	SPATA6	0	0	0	0	0	0
NM_001321898	HDAC9	65	1	0	1	47	4
NM_001321899	HDAC9	96	0	0	0	0	0
NM_138731	MIPOL1	0	0	0	0	0	0
NM_001321894	HDAC9	93	0	0	0	0	0
NM_001321895	HDAC9	237	0	107	82	0	0
NM_001321896	HDAC9	11	106	242	9	159	83
NM_001321897	HDAC9	0	41	0	0	0	0
NM_001321890	HDAC9	99	0	0	0	0	0
NM_001321891	HDAC9	140	0	128	0	0	0
NM_001321892	NPIPB13	1173	1527	1588	2477	967	1173
NM_001321893	HDAC9	58	0	0	0	0	0
NM_001204418	RGS6	0	0	0	0	0	0
NM_001204419	RGS6	0	0	0	0	0	0
NM_001204416	RGS6	0	0	0	0	0	0
NM_001204417	RGS6	0	0	0	0	0	0
NM_001204414	TINAGL1	0	0	16	0	0	0
NM_001204415	TINAGL1	0	0	18	0	0	0
NM_001204410	SEC14L1	77	874	0	0	398	0
NM_001105243	PCDH19	0	0	0	0	0	0
NM_001102576	CSAG1	0	0	0	0	0	0
NM_001105244	PTPRM	1219	517	306	472	200	1011
NM_001105247	ARMC5	627	47	0	650	725	1546
NM_001105249	TMC5	0	0	0	0	0	0
NM_001105248	TMC5	49	215	28	0	0	141
NM_001297653	DDR1	200	20	0	35	0	0
NM_138733	PGK2	0	8	42	0	1	0
NM_005989	AKR1D1	0	0	94	0	6	0
NM_002196	INSM1	0	16	60	28	0	4
NM_005118	TNFSF15	26	44	149	2497	12	8
NM_005119	THRAP3	7449	9791	2533	16943	10162	7980
NM_017738	CNTLN	393	2262	675	472	463	656
NM_005988	SPRR2A	0	0	20	0	16	0
NM_020880	ZNF530	109	167	0	305	407	190
NM_020883	ZSWIM5	102	396	419	96	111	128
NM_020882	COL20A1	24	9	110	217	97	23
NM_020884	MYH7B	429	699	161	1704	746	735
NM_020886	USP28	0	0	0	0	0	0
NM_020889	PHF12	169	1123	85	321	215	145
NM_020888	KIAA1522	1453	785	340	492	238	709
NM_001289930	ZNF718	518	601	331	517	737	496
NM_001289931	ZNF718	0	0	8	23	0	0
NM_001289936	ERBB2	145	453	211	196	136	276
NM_001289937	ERBB2	0	0	0	0	0	0
NM_001102575	SNX18	4540	5143	459	7497	7413	8251
NM_001271900	PPP2R2B	99	321	467	145	33	185
NM_001287184	HNF4A	4	0	0	0	4	0
NM_181879	LILRA5	110	484	0	1410	395	656
NM_001287181	CCDC33	0	0	0	0	0	0
NM_001287183	HNF4A	0	0	0	0	0	0
NM_001287182	HNF4A	0	0	193	0	28	15
NM_181872	DMRT2	1471	0	0	0	0	0
NM_181873	MTMR11	189	169	144	38	113	0
NM_181871	PKLR	0	79	3	118	0	1
NM_001287189	ODC1	8182	2071	668	314	486	75
NM_181877	ZSCAN2	415	194	397	313	248	336
NM_181874	GRM7	10	7	63	4	0	0
NM_014611	MDN1	24010	24223	6965	23559	13432	16265
NM_001256873	USP17L1	3	0	59	0	7	2
NM_005117	FGF19	0	0	17	0	0	0
NM_032423	ZNF528	208	1288	163	339	335	484
NM_058187	EVA1C	50	33	129	30	0	45
NM_058186	FAM3B	0	14	45	23	0	0
NM_005115	MVP	5629	4409	1052	4480	4569	4209
NM_058182	SMIM11A	63	17	24	4	1	12
NM_058181	YBEY	59	0	0	44	31	16
NM_058180	C21orf58	267	153	278	229	138	213
NM_001198721	PRR5	18	27	409	177	31	61
NM_001198726	ARHGAP8	0	0	0	0	0	0
NM_005891	ACAT2	810	1287	284	978	551	863
NM_001204398	PITX2	0	0	0	0	0	0
NM_001354159	ACSL3	48	1206	331	829	36	0
NM_170709	SGK3	0	0	0	0	0	0
NM_030639	BHLHB9	0	13	0	0	140	0
NM_001198628	RUNX1T1	4	0	2	0	0	0
NM_187841	TRIM54	0	0	0	0	0	0
NM_001370247	FILIP1L	79	65	10	62	155	29
NM_030632	ASXL3	19	0	207	4	21	20
NM_030631	SLC25A21	87	209	265	165	116	121
NM_030630	HID1	5563	26	64	59	375	23
NM_030637	DDHD1	3762	575	1827	2289	1738	1675
NM_030636	EEPD1	416	2420	415	5371	1006	1005
NM_030634	ZNF436	513	457	0	638	496	662
NM_021599	ADAMTS2	0	19	31	22	0	6
NM_170706	NMNAT2	12	46	282	29	75	0
NM_006272	S100B	48	0	51	208	0	47
NM_170707	LMNA	1128	7073	5338	17665	6031	1804
NM_001270879	MPC1	2534	607	0	550	0	729
NM_006273	CCL7	0	0	60	28348	48	78
NM_001270876	MEAF6	0	0	0	0	309	0
NM_001270875	MEAF6	1933	3612	736	2904	1925	2225
NM_003728	UNC5C	224	72	313	48	60	31
NM_001270873	GABRG3	0	0	5	0	0	0
NM_001329402	VMP1	0	145	0	200	94	0
NM_001329401	VMP1	91	99	0	0	0	0
NM_001329400	VMP1	60	2676	481	2679	1083	300
NM_213568	SLC39A3	791	1329	267	783	856	653
NM_001253881	MED27	43	62	4	134	0	10
NM_213569	NEBL	0	0	19	4	0	0
NM_006277	ITSN2	0	504	380	361	188	513
NM_003724	JRK	1101	1361	689	1307	1750	1111
NM_006274	CCL19	3	49	29	94	3	8
NM_004126	GNG11	313	128	89	854	833	135
NM_001349913	FAM118A	8	50	180	13	16	87
NM_021046	KRTAP5-8	0	0	58	24	3	8
NM_021047	ZNF253	1726	325	194	156	217	407
NM_021044	DHH	28	79	220	179	35	93
NM_021045	ZNF248	46	129	0	0	0	72
NM_173518	MCMDC2	65	267	149	133	111	78
NM_173519	CLVS1	61	11	82	0	0	19
NM_173514	SLC38A9	1230	105	0	356	0	22
NM_173515	CNKSR3	146	610	672	579	263	527
NM_173516	PNLDC1	5	3	98	8	9	12
NM_173517	VKORC1L1	2613	1196	120	431	358	152
NM_173510	CCDC117	2243	2776	2290	3131	2023	2354
NM_001172623	NEO1	9	0	0	18	0	0
NM_021048	MAGEA10	0	0	0	0	0	0
NM_021049	MAGEA5	0	0	0	0	0	0
NM_001193388	UNKL	324	492	226	674	765	353
NM_001351660	SLC39A14	353	0	0	0	0	0
NM_001172624	NEO1	0	0	0	0	0	0
NM_001199099	BAIAP3	0	0	0	0	0	0
NM_201551	NELL1	0	0	0	0	0	0
NM_201552	FGL1	0	0	0	0	0	0
NM_201553	FGL1	0	0	0	0	0	2
NM_201554	DGKA	311	1112	145	379	514	441
NM_201555	FHL2	124	3	8	0	2	2
NM_201557	FHL2	0	0	8	0	0	0
NM_001199091	TDRD5	0	0	0	0	0	0
NM_201559	FOXO3	7021	3202	7727	2515	3165	2876
NM_001243936	PRPSAP2	14	0	91	0	0	16
NM_001199092	TDRD5	0	0	0	0	0	0
NM_001199097	BAIAP3	0	0	0	0	0	1
NM_001199096	BAIAP3	0	0	0	93	0	0
NM_003378	VGF	66	2	96	191	39	102
NM_175913	JPH2	0	0	21	0	0	0
NM_175910	ZNF493	230	589	0	0	0	0
NM_175911	OR2L13	6	0	0	0	1	4
NM_175914	HNF4A	0	0	0	0	0	0
NM_003370	VASP	5174	20739	1248	13966	11944	9127
NM_003371	VAV2	1737	1071	25	2261	0	836
NM_005980	S100P	247	3733	238	1901	4730	3084
NM_003373	VCL	6355	26540	2709	7785	26465	10320
NM_001193637	DHRS4L2	0	0	53	10	0	0
NM_003375	VDAC2	0	2070	0	0	0	0
NM_001193635	DHRS4L2	2	15	7	29	6	2
NM_003377	VEGFB	2871	846	199	1173	1038	574
NM_001145451	ARHGEF33	0	0	0	0	0	1
NM_001042522	SPRED3	126	133	221	270	77	103
NM_001042520	C2orf88	25	0	11	0	0	0
NM_001042521	C2orf88	0	176	175	195	0	0
NM_001040875	GDAP1	0	0	0	0	0	0
NM_031309	SCRT1	0	20	34	89	23	0
NM_001042529	COASY	240	217	44	99	756	221
NM_017733	PIGG	0	3	0	0	0	0
NM_004445	EPHB6	271	1099	455	672	328	934
NM_005193	CDX4	0	0	14	0	0	0
NM_198141	GANC	2820	2061	641	713	631	786
NM_001277053	TRABD2A	383	42	54	17	36	8
NM_144668	WDR66	71	77	19	262	0	0
NM_144669	GLT1D1	0	468	48	663	1545	467
NM_198147	ABHD15	810	1109	249	472	322	420
NM_198148	CPXM2	63	30	100	0	13	10
NM_198149	SHISA4	72	40	32	77	10	56
NM_144666	DNHD1	2904	3052	1883	2103	1642	2571
NM_144660	SAMD8	672	1467	537	799	1010	688
NM_144661	C10orf82	0	0	0	0	0	0
NM_144662	PSMA8	0	0	0	0	0	0
NM_001080956	PLAGL1	108	29	0	0	92	69
NM_004441	EPHB1	2011	81	351	10	21	66
NM_004440	EPHA7	0	0	127	0	10	0
NM_001293557	NOD2	0	0	177	783	0	554
NM_052899	GPRIN1	611	111	75	30	42	50
NM_001320945	RBMY1A1	0	0	0	0	0	0
NM_020319	ANKMY2	930	1448	292	1270	1278	1556
NM_020318	PAPPA2	53	3	412	24	34	28
NM_001197293	DPYSL2	14	753	0	0	0	0
NM_001197295	ECM2	0	0	0	0	0	0
NM_001197294	DPYSL3	195	152	210	562	34	183
NM_001197297	GABPA	812	348	721	1224	134	1777
NM_001197296	ECM2	87	193	145	280	265	256
NM_020311	ACKR3	42	382	174	397	194	526
NM_020310	MNT	2763	3295	1083	5180	3347	3615
NM_020313	CIAPIN1	642	970	219	1003	830	881
NM_020312	COQ9	1540	1115	265	415	391	711
NM_020315	PDXP	332	1122	195	344	481	480
NM_004123	GIP	0	0	14	0	2	0
NM_020317	RSRP1	5290	12738	14242	8029	5243	6531
NM_001113361	TBC1D14	949	160	51	480	117	433
NM_001113363	TBC1D14	1704	754	112	561	246	401
NM_001317214	CDH7	0	0	13	0	10	0
NM_001033930	UBA52	7859	2188	1904	2846	2634	2510
NM_001317210	CXXC5	0	0	0	0	0	0
NM_004449	ERG	0	198	0	0	0	0
NM_001105539	ZBTB10	561	3796	3247	2813	994	3594
NM_001369804	ALPL	0	0	0	0	0	14
NM_001253676	TBPL1	47	58	409	57	28	66
NM_022780	RMND5A	3871	6927	5562	6254	4174	5158
NM_001363649	NOSIP	254	20	211	38	36	34
NM_001363648	RCOR2	0	37	5	0	0	0
NM_130855	PTPRS	0	0	0	0	0	0
NM_001282765	CDV3	52	187	57	158	152	172
NM_001363643	TSEN15	276	96	67	85	96	74
NM_001363642	KCTD11	218	386	226	426	168	362
NM_001363647	CRYL1	171	120	2	70	65	39
NM_001135936	POSTN	549	0	0	0	0	0
NM_001363644	TBCEL	5345	173	1064	59	152	7
NM_001135937	SMAD2	612	789	88	320	633	423
NM_022784	IQCH	0	0	2	0	2	0
NM_001278444	ANKLE1	33	345	397	290	0	237
NM_001278445	ANKLE1	0	0	0	0	0	0
NM_001278442	ILK	120	358	133	325	311	144
NM_001278443	ANKLE1	0	280	108	329	84	0
NM_001278441	ILK	20	119	2	184	183	166
NM_005765	ATP6AP2	3403	4284	867	8525	5133	5266
NM_001303618	CD226	778	929	189	2764	2398	939
NM_032962	CCL14	1	0	0	21	0	5
NM_001318469	ZFP1	88	169	1	164	153	9
NM_201431	RASSF6	486	43	67	57	252	42
NM_001303613	PAGE3	0	0	0	0	0	0
NM_001318467	SLC25A31	0	0	46	0	0	0
NM_022787	NMNAT1	276	218	46	54	33	140
NM_001303614	SAMD4B	25	782	117	1727	23	743
NM_001303615	MRGPRX2	8	0	110	12	4	38
NM_022788	P2RY12	30	622	87	225	60	117
NM_022789	IL25	0	0	46	0	11	0
NM_003412	ZIC1	8	0	174	0	17	0
NM_018217	EDEM2	3091	1036	49	826	719	1282
NM_018216	PANK4	1096	760	398	839	523	621
NM_018215	PNMA8A	26	0	0	0	14	0
NM_001320705	KIF1A	0	0	0	0	0	0
NM_021722	ADAM22	0	0	0	0	0	0
NM_018212	ENAH	2256	0	0	0	0	350
NM_018211	RAVER2	1787	2301	422	1526	1876	1585
NM_018210	NAXD	106	302	66	415	284	235
NM_018219	CCDC87	1	33	267	10	31	0
NM_018218	USP40	407	484	34	10	4	21
NM_001267044	COL4A2-AS2	2	0	36	61	24	8
NM_001267045	PSME3	34	82	66	512	49	48
NM_001318799	LAYN	0	0	0	0	0	0
NM_001318798	SEMA3F	0	0	0	93	35	40
NM_001039481	ETNK1	110	153	76	609	260	87
NM_001318793	TLR2	0	0	0	89	0	0
NM_001318792	TMEM63B	447	34	98	1124	27	402
NM_001318791	TLR2	0	0	0	605	0	143
NM_001318790	TLR2	0	0	0	94	0	0
NM_001318797	COX4I1	880	755	429	1966	1307	1468
NM_001318796	TLR2	22	148	0	146	324	623
NM_001318795	TLR2	60	174	47	629	459	202
NM_001318794	COX4I1	2291	3556	778	2504	2442	2448
NM_001291951	GUCY1B1	0	0	0	0	0	0
NM_001291950	ADPRH	0	129	23	46	0	24
NM_001291953	GUCY1B1	40	40	167	54	121	202
NM_001291952	GUCY1B1	0	3	63	0	0	41
NM_032569	GLYR1	2210	1146	1319	1565	3655	2385
NM_001291954	GUCY1B1	0	0	0	0	0	0
NM_001256347	SEMA5B	0	0	40	0	0	0
NM_001256346	SEMA5B	16	26	4	5	12	0
NM_032565	EBPL	809	540	113	325	219	337
NM_001261386	UEVLD	102	0	0	8	0	3
NM_001261385	UEVLD	7	4	3	401	5	5
NM_001261384	UEVLD	0	0	0	19	0	0
NM_001261383	UEVLD	0	0	0	0	0	0
NM_001261382	UEVLD	0	0	0	0	0	0
NM_032563	LCE3D	0	0	8	0	0	0
NM_001261380	SLC6A9	0	12	0	0	0	0
NM_001271643	THADA	285	169	168	17	11	75
NM_001271641	MTCH1	1515	1416	513	4184	1866	1895
NM_001271640	ZNF138	74	0	0	0	3	48
NM_001271644	THADA	60	417	285	33	106	176
NM_001271649	ZNF138	300	100	95	56	44	42
NM_030959	OR12D3	0	0	29	0	4	0
NM_001363748	EPHA4	33	0	38	6	0	0
NM_176891	IFNE	0	0	13	0	0	0
NM_001272102	CLCN5	63	33	63	19	0	25
NM_001353340	CCDC150	0	106	0	98	0	11
NM_001353345	SETD1B	6236	12546	5305	19030	15137	14404
NM_001353344	C2orf78	0	0	37	0	0	0
NM_001353346	ENO1	216	89	0	189	10	71
NM_001353349	SPATA21	48	150	125	229	148	213
NM_001199580	SUN2	840	2354	1516	1411	1134	1583
NM_033382	SEC14L2	242	88	70	161	71	28
NM_001134335	EIF2AK1	226	225	737	309	403	208
NM_033380	COL4A5	73	1	40	413	113	7
NM_033386	MICALL1	2375	1905	659	3781	1124	1914
NM_001128848	SMARCA4	11817	10080	1917	9736	3313	3212
NM_012351	OR10J1	0	0	40	0	0	0
NM_033388	ATG16L2	1670	3949	1554	0	972	1589
NM_033389	SSH2	736	1730	992	1596	666	1010
NM_001004318	ACP7	0	0	87	0	8	7
NM_001300884	CHIC1	611	71	0	0	0	0
NM_001363747	NKAIN4	0	0	30	0	10	0
NM_001300885	ZNF562	581	708	159	304	262	268
NM_001346347	MRRF	476	93	99	146	113	194
NM_001364298	LIFR	0	0	0	0	0	0
NM_032389	ARFGAP2	2030	4694	1607	4956	3880	4317
NM_005001	NDUFA7	1803	841	271	688	542	725
NM_001195101	PTP4A2	2820	6092	1769	5551	3473	4019
NM_001195100	PTP4A2	1065	1475	556	1213	734	1066
NM_005004	NDUFB8	1922	2467	176	2386	1844	2011
NM_001195106	TLR10	181	0	0	0	11	0
NM_005006	NDUFS1	7640	4278	1884	5991	5508	5471
NM_005007	NFKBIL1	331	476	80	214	186	289
NM_005008	SNU13	451	472	274	478	308	397
NM_005009	NME4	3251	3591	275	1497	1929	1846
NM_032383	HPS3	1491	1187	329	1317	1191	1465
NM_032382	COG8	836	1035	207	608	400	532
NM_032385	FAXDC2	905	529	6942	1177	1843	1401
NM_213611	SLC25A3	1336	2485	1509	5334	2262	2876
NM_032387	WNK4	42	250	161	284	137	83
NM_213613	SLC26A1	538	268	151	153	115	125
NM_177424	STX12	2502	965	420	2697	1190	1432
NM_080474	SERPINB12	0	0	0	0	0	0
NM_001352514	HLCS	758	344	2	0	0	0
NM_001128840	CACNA1D	0	0	0	0	0	0
NM_177422	AGO3	55	454	115	0	360	504
NM_177423	PPFIA1	2439	5007	1416	9478	4334	5384
NM_001168361	PCDH11X	0	0	0	0	0	0
NM_001316975	LZIC	43	664	31	77	189	309
NM_001316974	LZIC	99	96	0	0	49	62
NM_001789	CDC25A	359	1466	571	1039	868	1150
NM_001316976	LZIC	134	343	0	152	65	0
NM_001316973	LZIC	317	274	344	441	361	327
NM_001316972	SPACA6	35	177	77	184	87	43
NM_001783	CD79A	83	322	51	224	196	468
NM_001371727	GABRB2	0	0	0	0	0	0
NM_001781	CD69	478	3952	4751	2031	995	1079
NM_001780	CD63	15685	12545	874	25953	15136	10392
NM_001787	CDK11B	671	2461	974	2410	1336	1695
NM_001786	CDK1	731	1183	1203	3002	1689	2008
NM_001785	CDA	589	6456	189	1483	2758	2188
NM_001784	ADGRE5	2488	6922	1188	3602	2062	2528
NM_174887	IFT20	3	35	8	7	75	13
NM_174886	TGIF1	0	0	39	1	17	0
NM_001129728	PLEKHG4	0	541	0	0	0	0
NM_001129729	PLEKHG4	0	0	0	0	0	0
NM_174881	CRB3	0	0	0	0	0	0
NM_001300889	TRIM67	0	0	0	0	0	0
NM_174889	NDUFAF2	2134	952	182	474	170	413
NM_002888	RARRES1	11	0	0	0	0	0
NM_001348060	CXCR4	1130	1788	557	449	1769	838
NM_020786	PDP2	966	0	0	297	237	350
NM_001348063	AR	0	0	0	0	0	0
NM_001348064	AR	0	0	0	0	0	0
NM_001348065	DCTN2	75	181	96	1277	237	250
NM_001348066	DCTN2	3	7	7	14	6	6
NM_020787	ZNF624	380	203	93	791	461	753
NM_001348068	DCTN2	0	168	0	998	242	0
NM_206840	NVL	176	141	474	371	109	194
NM_001011880	CLEC18B	99	94	40	39	25	13
NM_001354370	FGFR1	0	0	0	0	27	16
NM_001354373	TUBGCP5	0	0	0	0	0	331
NM_001354372	TUBGCP5	9	0	157	0	4	280
NM_001354375	TUBGCP5	452	36	293	196	56	27
NM_001354374	TUBGCP5	0	0	0	53	0	0
NM_001354377	TUBGCP5	548	4	214	253	0	191
NM_002884	RAP1A	3391	3562	1416	3462	4423	1513
NM_001164446	C6orf132	55	101	237	99	95	61
NM_001354378	TUBGCP5	26	0	0	517	0	141
NM_001257362	LOC100288966	0	0	8	0	0	1
NM_020783	SYT4	8	0	124	0	19	0
NM_001300730	CLEC12A	125	2580	125	264	1184	445
NM_004662	DNAH9	0	0	53	0	0	0
NM_001300732	TMC7	0	0	0	0	0	3
NM_001300733	MRPL9	321	858	87	679	619	584
NM_001300734	DDB2	80	70	0	95	58	90
NM_001321759	C15orf41	3	112	0	0	0	0
NM_025228	TRAF3IP3	1007	3196	683	0	0	954
NM_001355025	CAPS2	0	0	0	0	0	0
NM_001300738	NKAIN2	0	3	0	0	0	0
NM_001300739	MAGOHB	60	181	96	129	72	93
NM_025224	ZBTB46	131	0	196	1	41	0
NM_001017390	SULT1A4	0	0	0	0	0	0
NM_025222	WDR82	5956	7554	2343	10079	7107	7725
NM_001017396	ZNF2	37	22	0	0	0	0
NM_025220	ADAM33	0	11	63	0	0	19
NM_025221	KCNIP4	0	0	0	0	0	0
NM_001371152	NRCAM	0	0	0	0	0	0
NM_001340	CYLC2	0	0	21	0	2	0
NM_000784	CYP27A1	246	81	102	1260	102	218
NM_000785	CYP27B1	500	161	72	318	132	85
NM_000786	CYP51A1	6352	2660	0	1867	1972	2096
NM_000787	DBH	13	49	61	12	36	17
NM_000780	CYP7A1	0	0	113	15	0	0
NM_000781	CYP11A1	0	0	5	0	0	0
NM_000782	CYP24A1	0	0	82	0	0	0
NM_000783	CYP26A1	219	0	0	0	0	0
NM_000788	DCK	1119	3820	3960	2920	2966	3572
NM_000789	ACE	98	91	237	113	29	7
NM_022876	SMN2	33	4	0	1	43	7
NM_001164189	PLIN3	327	179	0	831	274	166
NM_001364517	SLU7	147	99	146	231	194	125
NM_022875	SMN2	331	141	25	0	68	93
NM_016309	LCMT1	1068	769	237	637	510	866
NM_016308	CMPK1	7234	3371	1440	3943	3414	2938
NM_001276457	ELF2	960	3035	682	2001	1192	1852
NM_001135686	TARM1	92	90	32	0	97	188
NM_016305	SS18L2	33	160	56	112	73	255
NM_016304	RSL24D1	3825	6021	1772	5457	4206	4129
NM_001276453	KPNB1	525	3747	49	5774	796	321
NM_016302	CRBN	1483	2195	1186	1663	1675	1925
NM_001276451	DRGX	30	0	117	614	10	0
NM_198202	POP5	215	151	36	152	51	89
NM_015962	FCF1	969	969	153	703	320	332
NM_015963	THAP4	1651	1912	419	2189	1258	1695
NM_015960	CUTC	829	1463	287	960	1072	1067
NM_001354956	FGF1	0	0	0	0	0	0
NM_015966	ERGIC3	18197	5228	902	4213	4656	4111
NM_015967	PTPN22	1181	5991	427	2909	5562	3629
NM_015964	TPPP3	0	90	0	0	0	0
NM_015965	NDUFA13	7759	3309	673	2625	2059	2087
NM_015969	MRPS17	878	1308	327	591	345	630
NM_001354959	FGF1	0	0	0	33	0	0
NM_001354958	FGF1	0	0	0	0	0	0
NM_000696	ALDH9A1	2593	1163	368	1121	728	1268
NM_001008537	NEXMIF	95	25	169	25	57	21
NM_001015508	PURG	0	7	41	0	0	0
NM_001015509	PTRH2	593	1938	398	1448	743	850
NM_000697	ALOX12	456	297	267	859	1874	581
NM_138447	ZNF689	670	1409	372	1101	973	1245
NM_138446	MALSU1	585	645	113	383	406	375
NM_138445	GPR146	94	0	0	0	0	0
NM_138444	KCTD12	2178	4685	763	4007	1543	2721
NM_138443	HAUS1	433	961	206	869	788	732
NM_001161353	KCNMA1	0	0	7	0	0	0
NM_138441	CGAS	1761	1278	510	1368	1142	1617
NM_138440	VASN	593	2520	460	2629	1011	2013
NM_001369003	APTX	0	37	0	0	48	0
NM_001369002	APTX	125	53	0	63	47	99
NM_001369001	APTX	0	27	0	0	28	0
NM_001369000	APTX	0	31	0	0	43	0
NM_001369007	AP1S2	775	502	0	0	502	0
NM_001369006	APTX	0	52	0	0	0	0
NM_001369005	APTX	105	37	0	87	41	33
NM_001369004	APTX	320	157	40	253	132	136
NM_001371156	NRCAM	0	0	1	0	0	0
NM_001369008	AP1S2	3029	1032	153	2263	549	936
NM_001161354	PLEKHA4	21	0	44	0	11	0
NM_007313	ABL1	1928	1782	648	256	557	971
NM_007310	COMT	435	2611	393	1038	1706	2136
NM_001350708	DGKB	0	0	0	0	0	0
NM_007317	KIF22	1655	5527	2593	6959	6256	6679
NM_007314	ABL2	612	7	668	1015	414	1024
NM_007315	STAT1	14198	24477	2028	30917	7066	9150
NM_001350705	DGKB	0	2	134	16	23	4
NM_007318	PSEN1	1091	3351	571	5281	1685	3721
NM_001253701	ERBIN	4059	2074	832	2551	735	1207
NM_001164459	ACTR3C	1	3	10	0	11	0
NM_001164458	ACTR3C	294	97	35	29	52	28
NM_001673	ASNS	7	468	0	370	436	372
NM_022160	DMRTA1	24	0	113	8	0	15
NM_001353450	DCAF8L2	0	0	0	0	0	0
NM_001308253	GCLM	7	188	334	369	149	218
NM_001351258	SMUG1	0	0	35	0	0	0
NM_001308251	BCAR3	21	16	13	55	8	6
NM_001308257	ABHD3	298	205	80	125	447	242
NM_001308256	ABHD3	475	0	4	0	0	302
NM_001308166	GFM1	957	926	187	255	424	947
NM_001351251	SMUG1	0	0	0	0	0	0
NM_001351250	SMUG1	0	0	0	0	0	0
NM_001351253	SMUG1	0	0	0	0	0	0
NM_001351252	SMUG1	0	0	0	0	0	0
NM_001351255	SMUG1	0	0	0	0	0	0
NM_001351254	SMUG1	1	0	0	0	0	1
NM_001351257	SMUG1	0	0	0	0	0	0
NM_001351256	SMUG1	0	0	0	0	0	0
NM_002926	RGS12	616	801	576	1092	497	554
NM_002927	RGS13	0	44	22	49	0	5
NM_002924	RGS7	0	0	0	0	0	0
NM_002925	RGS10	2	0	0	40	0	3
NM_002922	RGS1	1432	2857	446	1327	617	680
NM_002923	RGS2	3282	20093	1417	2656	7717	3723
NM_002921	RGR	0	0	0	0	0	0
NM_006995	BTN2A2	515	120	0	0	0	0
NM_002928	RGS16	521	175	353	128	408	187
NM_002929	GRK1	22	2	95	14	24	12
NM_001122979	FCAMR	0	0	0	0	0	0
NM_001080522	CC2D2A	287	716	205	674	210	229
NM_001080523	ARRDC5	0	124	0	197	7	146
NM_001080524	C16orf90	3	13	3	5	0	0
NM_001080525	SPINK8	0	70	12	5	28	24
NM_001080526	FABP9	0	0	0	0	0	0
NM_001080527	MYO7B	222	862	214	190	636	1130
NM_001080528	C3orf84	0	6	14	0	0	5
NM_001080529	WIPF3	24	283	198	34	63	70
NM_001004106	GRK6	112	19	9	10	18	38
NM_001369709	ZFY	0	0	0	0	0	0
NM_001040402	DCUN1D4	587	1218	478	573	205	327
NM_001163151	ETV1	0	0	0	0	0	0
NM_001163150	ETV1	237	0	0	1	12	10
NM_001163152	ETV1	0	0	0	6	0	0
NM_001030287	ATF3	0	0	25	915	0	0
NM_001369705	ZFY	0	157	0	0	202	0
NM_001351329	MTHFD2L	283	503	136	920	286	336
NM_001030288	SPN	789	10591	1710	0	646	1775
NM_001369706	ZFY	0	0	0	0	0	0
NM_001363988	FTO	278	5	5	1	0	5
NM_001363989	CAMK2A	7	0	172	366	144	105
NM_001369707	ZFY	0	0	0	0	0	0
NM_020482	FHL5	0	0	74	0	7	0
NM_001363980	MCPH1	0	0	0	0	0	0
NM_025241	UBXN6	3923	3054	11618	4892	3621	3929
NM_001160109	NOS3	0	0	0	0	0	49
NM_001007214	CACYBP	219	418	512	266	198	244
NM_001369702	ZFY	0	513	301	0	1154	0
NM_001010895	ERCC6L2	184	378	96	398	102	325
NM_001001323	ATP2B1	0	0	0	0	0	1
NM_001001325	SPINK14	5	0	9	0	7	0
NM_001001329	PRKCSH	248	72	1063	40	91	111
NM_152447	LRFN5	14	0	290	12	12	0
NM_152446	CEP128	6006	5555	1175	1738	1654	1789
NM_152445	FAM161B	254	472	295	365	332	502
NM_152444	PTGR2	28	72	0	0	0	0
NM_152443	RDH12	40	51	117	184	65	112
NM_152442	RAD9B	0	0	0	9	0	0
NM_152441	FBXL14	869	1048	271	514	518	618
NM_152440	C12orf66	365	529	217	0	169	211
NM_152449	LYSMD4	0	55	40	53	62	12
NM_152448	TERB2	0	0	40	0	3	0
NM_001281932	NCAPG2	241	2826	504	5135	6091	4291
NM_001281933	NCAPG2	87	788	1343	2912	1366	1572
NM_001171988	AGA	147	1	12	13	66	60
NM_001010892	RSPH4A	119	187	334	343	213	210
NM_001257139	CLCNKA	0	0	0	0	0	0
NM_001352282	RHOT2	0	84	66	62	64	86
NM_001352281	RHOT2	42	137	84	235	157	313
NM_001352280	RHOT2	46	105	38	104	67	72
NM_001352287	RHOT2	2	62	9	62	70	78
NM_001352286	RHOT2	0	0	24	0	0	0
NM_001352285	RHOT2	40	62	35	54	54	47
NM_001352284	RHOT2	41	0	33	0	0	0
NM_001257133	COX14	263	48	21	217	254	308
NM_001352288	RHOT2	48	62	49	56	77	79
NM_001123375	H3C13	301	1012	885	646	1314	1278
NM_001257134	COX14	106	19	42	34	84	29
NM_001123377	PARK7	3311	2926	573	2360	1527	2221
NM_001123376	TMEM72	73	33	0	70	62	0
NM_001256668	FAM193A	9	24	0	1295	184	218
NM_001267728	ING1	0	0	0	0	0	0
NM_152999	STEAP2	0	0	0	0	0	0
NM_152998	EZH2	375	684	694	1809	708	1114
NM_001204160	SPHK2	184	4	33	0	14	8
NM_001267723	CCDC61	732	865	165	125	187	209
NM_001256663	SLC47A2	0	0	0	0	0	0
NM_001267721	NOXO1	0	0	0	0	0	0
NM_152996	ST6GALNAC3	129	0	0	0	0	0
NM_001267727	ARSG	49	175	0	0	0	0
NM_001256667	FAM193A	66	463	351	1126	85	117
NM_152992	POMZP3	83	127	0	0	0	0
NM_001363329	CYREN	437	412	0	0	247	291
NM_001366134	FAM131A	51	45	117	28	44	270
NM_001366135	CMPK1	1464	690	109	984	686	877
NM_001366133	FAM131A	13	40	81	23	17	16
NM_001242729	ARHGEF38	2011	27	186	14	17	15
NM_001127612	PAX6	0	0	0	0	0	0
NM_001352138	ZNF415	0	0	0	0	0	0
NM_001127610	BAAT	0	0	0	0	0	0
NM_001127617	ALDOA	91	173	99	291	213	1130
NM_001127615	ENOX1	0	0	0	0	0	0
NM_001077351	RBM23	1265	1267	615	1950	617	1266
NM_001077350	NPRL3	430	321	244	1420	1727	1598
NM_001352133	ZNF415	0	0	0	0	3	0
NM_001040651	CD3D	0	0	47	31	0	7
NM_001352135	ZNF415	3	4	5	0	0	0
NM_001352134	ZNF415	37	0	0	0	0	0
NM_001352137	ZNF415	0	0	0	0	0	0
NM_001352136	ZNF415	0	0	0	0	0	0
NM_001098635	SEZ6	0	105	0	0	0	0
NM_001098634	RBM47	2397	685	430	4714	382	932
NM_001098637	PWWP2B	285	313	0	299	733	637
NM_001004747	OR5T3	0	0	4	0	0	0
NM_001004740	OR5M1	0	0	25	0	0	0
NM_001098630	IRF5	1082	846	380	2322	1387	984
NM_001098633	AKT1S1	805	253	355	341	219	205
NM_001098632	AKT1S1	296	162	279	227	101	174
NM_001004748	OR51A2	0	0	0	0	0	0
NM_001004749	OR51A7	8	0	30	4	4	0
NM_001199747	HOXD8	0	0	0	0	0	0
NM_014009	FOXP3	64	256	46	249	150	176
NM_006603	STAG2	6977	8654	4083	15789	9126	9502
NM_015140	TTLL12	3838	6244	1766	1551	1144	1494
NM_015141	GPD1L	1795	937	183	522	327	530
NM_015143	METAP1	2136	3154	790	2173	1245	1611
NM_015144	ZCCHC14	2242	2241	1222	2428	1376	2063
NM_015146	SEPTIN8	679	0	243	1106	0	341
NM_015147	CEP68	760	1603	485	2545	870	1135
NM_015148	PASK	103	827	69	323	601	762
NM_015149	RGL1	416	0	133	5	129	292
NM_014004	PCDHGA8	1029	31	110	31	21	0
NM_001350654	CEP57L1	227	48	224	0	0	0
NM_001368254	LOC112268355	0	0	0	0	0	0
NM_001004297	OR13A1	13	0	83	0	0	3
NM_001004298	C10orf90	0	0	0	0	0	0
NM_014001	GGA3	399	2807	507	1836	2675	2302
NM_001178119	ABI1	112	137	0	461	0	402
NM_001178118	MINPP1	124	266	216	52	11	7
NM_001005161	OR52B4	4	0	67	4	2	0
NM_001005160	OR52A5	0	8	61	0	28	7
NM_001005167	OR52E6	4	9	18	0	0	0
NM_001005166	OR52E5	0	0	61	0	4	0
NM_001005165	OR52E4	0	0	71	0	16	0
NM_001005164	OR52E2	0	0	99	20	13	16
NM_001178111	SCAMP5	32	76	128	58	384	0
NM_001178110	ZNF185	0	0	0	0	0	74
NM_001005169	OR52I1	12	53	26	20	27	24
NM_001178112	SCAMP5	41	38	0	0	172	0
NM_001178115	ZNF185	0	0	15	0	2	0
NM_001178117	MINPP1	112	173	215	555	295	115
NM_001178116	ABI1	67	111	115	493	63	725
NM_194439	RNF212	0	0	0	0	0	0
NM_194434	VAPA	4002	6725	2174	7835	4190	5069
NM_194435	VIP	0	0	0	0	0	0
NM_194436	LDHD	96	0	0	0	2	12
NM_194431	RNASE4	10	0	0	0	0	8
NM_015354	NUP188	6547	6782	1999	6539	3307	4022
NM_001282779	POLR1B	690	485	0	56	146	314
NM_001282778	RGS7	0	0	0	0	0	0
NM_003652	CPZ	0	0	0	0	0	0
NM_001366210	DLG1	602	1832	440	235	249	270
NM_001329649	ZNF25	0	66	0	0	0	0
NM_001329648	ZNF25	0	68	0	80	0	0
NM_006600	NUDC	5670	8721	2071	5252	3532	4844
NM_001282771	ANKMY1	25	1	0	8	6	1
NM_001282770	KIAA1217	3170	347	0	216	198	187
NM_001282773	RGS7	0	0	0	0	0	0
NM_001282772	POLR1B	68	13	0	14	95	9
NM_001282775	RGS7	0	0	0	0	0	0
NM_001282774	POLR1B	105	0	0	12	0	0
NM_001282777	POLR1B	0	0	0	0	62	0
NM_001282776	POLR1B	73	59	0	0	31	0
NM_001353668	WDR20	66	0	68	0	81	0
NM_001353669	WDR20	148	0	48	30	45	0
NM_001353662	WDR20	51	0	1	0	0	0
NM_001353663	WDR20	0	0	0	0	0	51
NM_001353660	WDR20	101	0	0	169	0	145
NM_001353661	WDR20	2	3	0	4	2	2
NM_001353666	WDR20	0	0	0	26	0	13
NM_001353667	WDR20	0	55	73	0	0	1
NM_001353664	WDR20	65	101	0	26	0	55
NM_001353665	WDR20	0	0	0	21	0	0
NM_001258040	HARS1	57	37	28	43	53	76
NM_021209	NLRC4	106	208	231	72	1087	97
NM_001354038	PIAS2	343	3	243	4	187	106
NM_001354039	PIAS2	0	0	46	0	13	0
NM_021200	PLEKHB1	0	0	21	43	11	0
NM_021201	MS4A7	15	924	0	469	22	441
NM_021202	TP53INP2	0	943	521	1088	758	1871
NM_021203	SRPRB	9256	1807	347	666	1207	1026
NM_001354036	PIAS2	182	563	0	233	0	0
NM_021205	RHOU	513	1931	111	3291	2571	2946
NM_001354034	PIAS2	0	223	101	271	159	110
NM_001354035	PIAS2	0	0	10	0	110	84
NM_001322859	NIPAL3	0	0	0	0	114	0
NM_001322858	NIPAL3	19	0	6	24	80	7
NM_001099218	RAD51AP2	0	0	0	0	0	0
NM_001099219	KRTAP19-8	0	0	4	0	0	0
NM_001308076	ATL2	269	0	0	238	0	635
NM_001322855	NIPAL3	0	0	84	0	0	0
NM_001322854	NIPAL3	105	0	294	0	316	0
NM_001322857	NIPAL3	89	141	0	0	0	0
NM_001322856	NIPAL3	13	0	0	0	0	0
NM_138732	NRXN2	163	243	136	0	7	213
NM_001321708	DGKI	344	0	0	0	0	0
NM_001308070	HCFC1R1	0	0	0	0	0	0
NM_001142679	ANO6	0	0	4	8	11	0
NM_001142678	ANO6	321	23	76	72	32	22
NM_203376	TMEM81	186	90	145	113	117	109
NM_001142673	ATG13	0	83	80	143	217	0
NM_001142675	CHID1	0	0	4	0	0	0
NM_001142674	CHID1	1855	1050	364	390	561	495
NM_001142677	CHID1	1240	129	179	172	0	193
NM_001142676	CHID1	95	0	4	7	275	221
NM_001286455	SLC22A23	0	0	235	563	0	249
NM_001286456	SLC22A23	92	43	148	152	63	29
NM_001286457	USP7	218	330	370	790	297	166
NM_001286451	HDDC3	369	631	434	133	221	282
NM_001286453	TMTC4	0	0	0	0	0	0
NM_001281482	ARFGAP1	55	130	27	602	138	128
NM_001281483	ARFGAP1	67	217	0	151	48	605
NM_001286458	USP7	256	482	562	789	224	394
NM_001286459	N4BP2L1	0	0	0	0	0	116
NM_001281484	ARFGAP1	13	89	42	124	0	111
NM_001330355	FBXO44	0	14	0	79	0	0
NM_001330354	UNC50	533	1115	265	337	396	333
NM_001330357	FAM76B	409	522	872	1569	1223	1957
NM_001330356	BORCS5	0	0	0	0	0	0
NM_001001660	ETFRF1	559	759	191	318	377	549
NM_001330350	UBIAD1	39	363	0	0	225	95
NM_001330353	UNC50	20	107	5	61	4	23
NM_203377	MB	14	0	28	3	0	0
NM_001330359	KBTBD3	15	30	75	20	8	1
NM_001330358	MTHFR	1428	1781	1443	4845	3200	3378
NM_002224	ITPR3	10091	1858	1971	2912	2275	2219
NM_001166133	FRAS1	0	0	0	0	0	0
NM_181472	CMTM7	99	143	0	67	118	108
NM_181471	RFC2	485	1586	42	1126	1249	1661
NM_145331	MAP3K7	2238	1456	752	50	6	320
NM_145330	MRPL33	359	481	66	376	223	132
NM_182923	KLC1	940	2367	0	5790	1561	0
NM_182922	HEATR3	1011	0	0	203	0	0
NM_182925	FLT4	633	311	173	145	27	271
NM_182924	MICALL2	441	1132	1967	1014	1701	2182
NM_001302109	ZNF75A	539	9	221	136	106	0
NM_002123	HLA-DQB1	138	0	0	0	0	0
NM_004508	IDI1	1710	944	606	3236	1471	2931
NM_004509	SP110	1967	2729	410	4375	836	892
NM_002120	HLA-DOB	5416	209	42	177	108	142
NM_004502	HOXB7	692	123	118	61	71	52
NM_004503	HOXC6	5	0	132	0	9	0
NM_004500	HNRNPC	9198	11129	3264	7566	3147	4633
NM_004501	HNRNPU	33285	50793	11934	34079	20908	22658
NM_004506	HSF2	0	859	439	1326	1215	952
NM_004507	HUS1	697	1433	731	1937	983	956
NM_004504	AGFG1	2309	5708	571	10731	5602	4559
NM_004505	USP6	40	0	0	0	0	0
NM_198439	KBTBD3	72	59	0	55	49	102
NM_001323029	IQCG	1	63	37	88	45	69
NM_001199821	MDP1	62	41	0	0	0	11
NM_198433	AURKA	0	17	34	1	0	0
NM_198434	AURKA	73	88	131	46	11	13
NM_198435	AURKA	90	353	163	245	167	0
NM_198436	AURKA	126	180	169	57	0	0
NM_198437	AURKA	155	452	186	96	112	316
NM_006609	MAP3K2	263	1254	121	1166	282	378
NM_004280	EEF1E1	1434	859	186	385	555	549
NM_203372	ACSL3	1546	1153	381	1458	187	808
NM_133173	APBB3	0	0	0	0	0	0
NM_001371460	GALNT11	0	71	34	204	22	35
NM_001371461	GALNT11	0	90	0	84	0	0
NM_001371462	GALNT11	165	126	0	61	0	254
NM_021253	TRIM39	4	88	341	302	195	458
NM_001371464	GALNT11	246	1174	58	658	535	455
NM_001371465	GALNT11	0	0	0	107	0	0
NM_001371466	GALNT11	0	0	0	68	0	6
NM_001242639	IL31RA	6	0	0	315	90	91
NM_001360167	LILRA6	1	127	0	476	76	37
NM_001371469	GALNT11	0	0	0	51	0	0
NM_001270539	PEX11G	0	73	23	43	14	63
NM_001185	AZGP1	46	0	29	0	222	0
NM_181291	WDR20	103	94	0	57	0	88
NM_181296	CMTM1	0	0	0	0	0	0
NM_181532	ERAS	0	8	14	12	0	0
NM_001159380	MTHFSD	0	0	0	93	0	112
NM_001159387	B4GALNT2	0	0	0	0	0	0
NM_001317111	MOB1A	198	4393	38	220	2733	4009
NM_001159388	B4GALNT2	0	0	10	0	0	0
NM_001305456	MED20	3	14	15	466	8	6
NM_001305457	MED20	32	128	32	0	53	56
NM_001305455	MED20	0	0	0	0	0	156
NM_001321023	LOC150051	20	0	55	11	4	0
NM_001370066	UBAP2	681	1442	363	1212	499	933
NM_001039649	ZMYM5	214	311	126	145	176	198
NM_001285485	NEURL3	0	0	0	27	0	0
NM_001370065	FREM1	0	0	0	0	0	0
NM_001304333	PHF24	0	0	0	0	0	0
NM_001370063	FREM1	0	0	0	0	0	0
NM_001370062	UBAP2	3747	1016	403	954	471	1168
NM_001370061	FREM1	0	0	0	0	0	0
NM_001012642	GRAMD2A	44	30	98	7	8	22
NM_001370060	FREM1	0	0	0	0	0	7
NM_001348709	LEMD2	267	0	130	846	235	0
NM_001346081	TP53I13	0	0	0	0	19	0
NM_001346082	TP53I13	80	134	107	1	26	3
NM_001346083	CNTN2	0	0	0	0	0	0
NM_001304339	KDM4C	2	0	0	0	0	0
NM_018051	WDR60	0	0	0	0	0	0
NM_001136026	SEC13	79	20	38	217	62	31
NM_001136025	PLS3	95	0	0	0	0	0
NM_001136024	NHS	0	90	0	0	0	0
NM_001136023	NFE2	767	4369	8932	2443	3901	3903
NM_001136022	NFATC4	227	30	184	9	19	30
NM_001136021	NFATC2	36	275	18	360	0	529
NM_001136020	ICA1	802	800	0	69	322	305
NM_006591	POLD3	970	1914	332	2576	1867	2426
NM_001136029	DEPDC5	0	271	0	119	48	0
NM_001024593	MSS51	201	342	140	262	143	205
NM_001255982	COLEC11	0	0	0	0	0	0
NM_001024596	ZNF772	372	8	5	8	19	0
NM_001024594	C1orf53	73	0	0	0	4	4
NM_001347684	UPK3B	0	0	0	0	0	17
NM_001024599	H2BC18	3689	6549	3867	5286	8547	9191
NM_001024598	HES3	0	2	4	0	0	0
NM_001347681	LOC389831	0	80	0	0	0	0
NM_001352586	ACBD5	96	96	0	50	0	0
NM_001347682	LOC389831	63	11	47	78	48	0
NM_001352587	ACBD5	97	94	0	51	0	0
NM_033140	CALD1	106	0	0	0	71	103
NM_033141	MAP3K9	1129	434	534	176	18	297
NM_033142	CGB7	0	0	15	0	0	0
NM_033143	FGF5	0	0	0	0	0	0
NM_001255986	COLEC11	0	0	0	0	0	0
NM_033148	DTNB	0	0	0	0	0	0
NM_001346550	L3MBTL3	0	91	0	108	102	196
NM_018058	CRTAC1	114	0	62	28	19	3
NM_001255984	COLEC11	0	0	0	0	0	0
NM_001255985	COLEC11	7	0	32	0	0	0
NM_080678	UBE2F	933	2045	941	1696	1142	1512
NM_080679	COL11A2	0	0	237	11	0	0
NM_080670	SLC35A4	2512	2203	419	1608	672	1315
NM_080671	KCNE4	103	31	86	12	24	18
NM_080672	PHACTR3	0	21	0	4	0	15
NM_080675	SUN5	0	0	19	1	18	0
NM_080676	MACROD2	0	0	0	0	0	0
NM_080677	DYNLL2	3945	6830	2132	2326	3480	4033
NM_001319206	MEF2A	0	0	0	0	0	0
NM_001319207	TRAF5	1	391	103	504	195	282
NM_001319204	POMC	0	0	0	0	0	0
NM_001319205	POMC	0	0	0	0	0	0
NM_001345913	WDR53	0	0	0	0	0	0
NM_001319200	EXOC6	197	124	38	1120	69	81
NM_001319201	S100A8	251	3313	159	1316	3376	1685
NM_001145951	TIMM8A	104	165	199	327	158	111
NM_001007156	NTRK3	5	15	91	0	5	0
NM_001007157	PHF14	2907	1008	1848	1759	38	1693
NM_001319209	PPY	0	0	0	0	0	0
NM_001277128	LRRC31	0	0	0	0	0	0
NM_001277129	NLRP12	138	485	265	219	296	750
NM_001349307	SEPTIN2	56	39	11	40	24	13
NM_001277120	ZNF468	371	388	270	616	367	195
NM_001349304	SEPTIN2	13	12	0	18	95	15
NM_001110533	LEXM	0	0	0	0	0	0
NM_001277127	LRRC31	0	0	0	0	0	0
NM_001349305	SEPTIN2	26	125	0	95	79	0
NM_001190441	LGALS16	0	0	8	0	0	0
NM_001190440	NCOR1	2088	0	3213	0	4892	0
NM_147223	NCOA1	94	53	54	20	37	25
NM_001190442	CAST	22	27	0	6	138	35
NM_001190447	PPP2R3A	0	69	0	10	0	114
NM_002875	RAD51	405	1230	510	1142	971	1384
NM_001257393	UBE2V1	0	0	0	0	0	0
NM_002877	RAD51B	177	268	33	30	0	13
NM_001345911	WDR53	0	0	0	0	0	0
NM_001010847	LRRC38	0	0	44	0	8	4
NM_130472	MADD	183	255	110	0	167	676
NM_130473	MADD	0	1	274	0	0	0
NM_130470	MADD	557	485	1671	4161	80	693
NM_130471	MADD	0	0	128	0	0	0
NM_130476	MADD	1693	3658	304	2433	2475	2732
NM_001816	CEACAM8	5871	27690	1870	8975	31249	26740
NM_130474	MADD	167	303	0	0	355	682
NM_130475	MADD	0	0	1	263	1	36
NM_001819	CHGB	24	44	231	123	39	24
NM_001818	AKR1C4	0	0	41	2	5	4
NM_001345910	WDR53	0	39	0	32	0	0
NM_001248008	SKIL	390	479	125	1401	397	464
NM_001248005	ARNTL2	0	78	0	0	0	0
NM_001248004	ARNTL2	0	779	0	0	264	344
NM_001248007	TRIM3	134	0	0	0	0	25
NM_001248006	TRIM3	0	0	0	0	26	9
NM_001248001	SET	30	20	44	6	11	23
NM_001248000	SET	101	172	78	104	52	49
NM_001248003	ARNTL2	75	27	133	44	16	37
NM_001248002	ARNTL2	15	254	71	12	0	17
NM_001161009	ARMC10	449	459	184	77	69	160
NM_001099411	GPRASP1	0	138	0	0	0	101
NM_001345917	WDR53	97	44	4	21	86	69
NM_020928	ZSWIM6	1983	2302	610	6965	1347	2392
NM_020929	LRRC4C	0	0	75	0	0	0
NM_020922	WNK3	32	76	105	47	8	13
NM_020923	ZDBF2	486	246	311	0	0	0
NM_020920	CHD8	558	545	700	2952	1698	5299
NM_020921	NIN	4772	15035	4621	7122	11561	6500
NM_020927	VAT1L	420	43	80	0	32	11
NM_020924	ZBTB26	487	465	233	204	331	236
NM_020925	CACHD1	118	228	77	37	40	81
NM_016141	DYNC1LI1	2548	4305	1886	5061	2604	2737
NM_016140	TPPP3	39	0	23	26	0	10
NM_016143	NSFL1C	2507	3580	1174	3248	2246	2758
NM_016142	HSD17B12	3182	3322	279	1843	1198	1379
NM_016145	WDR83OS	1718	580	230	502	572	643
NM_001348304	LRRFIP2	91	141	0	893	471	509
NM_016147	PPME1	1886	1999	3941	1602	1286	1191
NM_016146	TRAPPC4	355	459	234	249	321	287
NM_001348309	LRRFIP2	86	157	0	0	171	173
NM_001276290	PRKAR1A	918	2217	0	49	0	10
NM_001276293	NISCH	1558	2028	465	2328	1950	1587
NM_001276294	NISCH	674	788	392	1723	688	1142
NM_000600	IL6	682	142	10	2907	207	925
NM_001159601	RAB28	98	121	38	1	0	3
NM_001319977	CASC1	0	0	0	0	0	0
NM_001319978	CASC1	14	24	35	7	16	10
NM_017814	TMEM161A	939	341	62	125	195	150
NM_017815	HAUS4	422	827	170	605	928	666
NM_017816	LYAR	1708	3714	670	1820	1013	1012
NM_017817	RAB20	132	215	143	4181	566	706
NM_017810	ZSCAN32	0	53	22	102	32	11
NM_017811	UBE2R2	4792	5324	1249	10342	5349	5071
NM_017812	CHCHD3	2131	3552	1090	559	1014	1561
NM_017813	IMPAD1	5729	3941	917	4103	3599	3546
NM_024710	ISOC2	189	166	8	4	23	0
NM_017818	WRAP73	605	1185	182	471	1363	1091
NM_017819	TRMT10C	1103	1311	499	1060	637	649
NM_001122823	GTF3C5	385	141	177	349	352	274
NM_000608	ORM2	91	1117	28	245	391	269
NM_016497	MRPL51	2350	2768	433	825	834	1098
NM_016496	MARCHF2	107	65	0	57	149	187
NM_016495	TBC1D7	281	408	155	474	116	98
NM_016494	RNF181	1033	781	222	769	618	535
NM_016492	RANGRF	83	85	0	95	57	0
NM_016491	MRPL37	1253	2170	1004	1566	714	1641
NM_016490	FAM178B	50	58	28	0	29	0
NM_016499	TMEM216	141	351	0	33	212	29
NM_016498	MTFP1	369	275	85	266	99	224
NM_001012516	ITM2C	1628	1	122	0	345	292
NM_001012514	ITM2C	309	208	87	167	1095	861
NM_001012515	FECH	412	775	5133	1025	1242	2046
NM_001012512	GRP	0	0	0	0	0	0
NM_001012513	GRP	0	0	0	0	0	0
NM_001012511	GOSR2	520	955	236	741	344	369
NM_001130407	PRR20E	7	0	143	12	13	16
NM_001130406	PRR20D	0	0	0	0	0	0
NM_001130405	PRR20C	0	0	0	0	0	0
NM_001130404	PRR20B	0	0	0	0	0	0
NM_001351019	VPS33A	0	260	20	1055	136	220
NM_001351018	VPS33A	0	0	0	0	18	28
NM_001351013	R3HCC1L	237	441	36	314	58	670
NM_001351012	R3HCC1L	356	261	342	86	197	284
NM_001351011	R3HCC1L	0	132	0	0	0	99
NM_001351010	R3HCC1L	34	117	3	567	146	82
NM_001351017	R3HCC1L	0	175	69	403	726	158
NM_001351016	R3HCC1L	0	0	0	214	250	0
NM_001351015	R3HCC1L	206	652	116	404	360	807
NM_001351014	R3HCC1L	238	257	0	451	505	216
NM_001122671	KYAT1	0	0	0	0	0	0
NM_022750	PARP12	993	3556	1344	3005	1334	1609
NM_001306168	BCL2L10	8	20	28	20	0	0
NM_001195597	SMLR1	0	22	71	40	7	10
NM_001306161	RABL2A	0	85	0	0	0	0
NM_001306160	RABL2A	2	0	0	0	0	0
NM_001290079	NKX1-1	0	11	19	0	0	4
NM_001290078	TEK	6	0	0	0	0	0
NM_001290075	URGCP	201	162	0	297	0	192
NM_001290077	TEK	0	0	0	0	0	0
NM_001290076	URGCP	196	0	15	1	0	8
NM_001290073	ENPP5	0	0	2	0	0	0
NM_001290072	ENPP5	20	7	48	37	0	4
NM_173491	LSM11	286	499	293	544	565	762
NM_173490	TMEM171	5	0	25	32	9	0
NM_173493	PASD1	12	0	54	10	4	5
NM_173492	PIP5KL1	0	22	104	0	0	0
NM_173495	PTCHD1	0	0	122	26	12	18
NM_173494	PIH1D3	0	0	0	0	0	0
NM_173497	HECTD2	138	265	0	14	8	15
NM_173496	MPP7	613	67	328	1	12	19
NM_199420	POLQ	1731	5905	1910	8785	6809	7413
NM_199421	SOCS4	1050	398	363	550	7	333
NM_199424	WWP2	295	31	79	38	48	53
NM_199425	VSX1	0	0	8	0	0	0
NM_199426	ZFP64	429	0	0	0	0	71
NM_199427	ZFP64	160	60	134	82	19	47
NM_014007	ZBTB43	2777	1012	2307	14767	2800	5297
NM_001323276	RANBP3L	0	0	0	0	0	0
NM_001323277	RANBP3L	0	0	0	0	0	0
NM_001323274	RANBP3L	0	0	0	0	0	0
NM_001323275	RANBP3L	0	0	0	0	0	0
NM_001323273	RANBP3L	0	0	0	0	0	0
NM_001365745	FAM122C	0	19	26	0	0	25
NM_001291381	PRAMEF33	0	0	37	0	5	0
NM_001323278	RANBP3L	0	0	0	0	0	0
NM_001323279	RANBP3L	0	0	0	0	0	0
NM_178861	RNF113B	0	0	92	7	4	0
NM_178860	SEZ6	67	903	154	339	285	186
NM_178863	KCTD13	612	990	288	797	542	734
NM_178862	STT3B	25922	13994	2585	10375	8515	8725
NM_178865	SERINC2	1345	0	0	999	67	546
NM_178864	NPAS4	12	41	84	0	0	4
NM_178868	CMTM8	19	52	22	55	19	45
NM_022755	IPPK	1271	900	173	1120	722	884
NM_001300868	SLC29A2	74	215	96	33	44	27
NM_001300869	SLC29A2	0	0	0	0	0	0
NM_173728	ARHGEF15	110	95	124	24	41	102
NM_001300864	TEX38	0	0	0	0	0	0
NM_001300865	RANBP3	1697	1219	399	1012	573	495
NM_001042483	NUPR1	0	25	131	15	52	44
NM_001300867	MIA3	794	1206	1355	617	1643	958
NM_001300860	DDX46	8146	3978	1411	3328	5328	3062
NM_001300861	YIF1A	158	238	40	72	6	2
NM_001300862	MPND	874	1179	323	783	446	552
NM_001300863	TEX38	0	0	0	0	7	0
NM_134440	RFXANK	12	2	0	3	10	59
NM_022754	SFXN1	1548	552	367	2469	1012	1822
NM_207296	MBNL1	218	1279	149	414	456	447
NM_001365748	FAM122C	0	26	0	5	0	1
NM_134444	NLRP4	0	0	128	14	4	4
NM_001320783	ZNF544	761	0	0	0	220	225
NM_175767	IL6ST	1483	378	0	0	0	757
NM_003508	FZD9	23	57	107	40	115	90
NM_003503	CDC7	341	659	111	1352	427	1648
NM_003502	AXIN1	1089	3161	905	2426	2994	1517
NM_003501	ACOX3	485	419	212	570	260	388
NM_003500	ACOX2	56	36	70	28	12	41
NM_175769	TCF23	0	8	153	16	10	4
NM_175768	GRIK2	0	0	0	0	0	0
NM_003505	FZD1	293	413	208	384	393	387
NM_003504	CDC45	406	2156	11	1548	1656	2048
NM_001197317	CLEC2D	95	332	223	997	561	488
NM_001346304	INSYN2B	360	542	115	919	616	786
NM_001197318	CLEC2D	192	206	0	0	0	0
NM_001197319	CLEC2D	102	55	0	0	0	0
NM_001166349	SLC26A11	0	0	0	0	0	0
NM_001166348	SLC26A11	0	0	0	260	0	0
NM_001318187	HNRNPK	839	653	108	240	206	147
NM_001166343	MFNG	26	20	0	87	0	1
NM_001166340	SENP8	29	47	15	10	0	10
NM_001166347	SLC26A11	220	128	146	3295	74	389
NM_001166346	MDFIC	67	16	6	59	56	88
NM_001166345	MDFIC	1667	64	96	513	112	496
NM_001256064	CNTN1	728	0	71	0	4	0
NM_001195803	LDLR	537	356	216	876	296	279
NM_001195800	LDLR	0	0	0	0	0	0
NM_005902	SMAD3	1927	2687	1319	10920	3025	4561
NM_005905	SMAD9	0	12	0	0	0	0
NM_005904	SMAD7	601	553	323	929	652	1192
NM_001256062	THTPA	13	0	63	13	5	43
NM_001256063	CNTN1	1355	0	0	0	0	0
NM_005909	MAP1B	882	667	367	508	667	1812
NM_001190839	MGP	0	3	5	0	0	2
NM_001291858	IGF1R	0	8829	2082	1689	1240	0
NM_001353185	TMUB2	41	88	40	29	32	0
NM_003900	SQSTM1	9446	6253	4378	17755	11088	8532
NM_032486	DCTN5	5451	4791	982	401	2569	2296
NM_032487	ACTRT3	0	103	118	40	8	15
NM_032484	GHDC	782	825	0	0	350	645
NM_014913	ADNP2	2085	5062	1510	8735	4429	5812
NM_032482	DOT1L	6002	9478	2512	31413	9732	7850
NM_032483	PLPP5	339	63	0	40	103	67
NM_014914	AGAP1	52	37	7	261	0	145
NM_001172517	SATB2	620	0	0	0	0	0
NM_032488	CNFN	0	15	34	20	16	28
NM_032489	ACRBP	215	1006	210	559	838	605
NM_001352739	PTK2	0	0	37	0	0	0
NM_001352738	PTK2	0	0	0	0	0	0
NM_014916	LMTK2	4310	8181	1747	9193	8790	7015
NM_001352733	PTK2	0	0	2	105	0	0
NM_001352732	PTK2	0	0	0	0	0	0
NM_001352731	PTK2	0	0	7	0	0	0
NM_001352730	PTK2	0	0	3	0	0	0
NM_001352737	PTK2	0	0	0	0	0	0
NM_001352736	PTK2	0	0	0	76	0	52
NM_001352735	PTK2	0	0	0	3	2	0
NM_001352734	PTK2	0	0	0	0	0	0
NM_001349496	PXK	13	33	32	37	41	42
NM_001349497	PXK	42	61	89	53	45	71
NM_001346947	EXO5	57	0	0	0	0	0
NM_001346946	EXO5	9	40	42	26	16	33
NM_031289	GSG1	0	0	0	2	0	0
NM_031288	INO80B	1494	1185	753	583	817	821
NM_001349490	PXK	34	32	0	45	46	40
NM_001349491	PXK	0	32	51	41	38	38
NM_001168474	TAF7L	2	0	0	0	0	0
NM_031284	ADPGK	1214	2510	1	517	669	1716
NM_031287	SF3B5	1767	1852	576	1555	1444	1535
NM_031286	SH3BGRL3	2607	5725	2195	21588	5970	6921
NM_031281	FCRL5	6574	68	366	18	203	50
NM_031280	MRPS15	2478	2821	740	1967	1731	2036
NM_031283	TCF7L1	413	402	221	204	338	763
NM_031282	FCRL4	16	0	128	12	0	0
NM_032738	FCRLA	5464	0	0	0	67	0
NM_001367673	SUN1	80	0	0	0	0	0
NM_032735	BEST3	109	56	323	86	227	377
NM_032737	LMNB2	7357	7920	3218	5743	4058	4202
NM_032730	RTN4IP1	254	588	136	240	216	337
NM_032731	TXNDC17	445	210	183	198	281	173
NM_032732	IL17RC	118	0	0	0	0	0
NM_002673	PLXNB1	756	577	440	410	431	523
NM_002670	PLS1	0	3	0	0	15	96
NM_002676	PMM1	786	1070	564	666	912	928
NM_002677	PMP2	16	0	45	0	0	0
NM_002674	PMCH	0	16	0	22	13	20
NM_002675	PML	9	22	21	36	14	23
NM_001039362	ATP6V1C2	69	35	130	115	30	288
NM_001039360	ZBTB7C	0	0	6	0	0	11
NM_001039361	PRAMEF10	0	0	53	0	5	0
NM_001039366	ATP6V1E1	46	69	75	92	119	69
NM_001039367	ATP6V1E1	118	181	45	132	18	50
NM_015439	CCDC28A	2007	1753	1506	1590	1200	1442
NM_015430	PAMR1	0	0	6	0	0	0
NM_015431	TRIM58	1232	4368	44019	5665	3673	5132
NM_015433	EEF1AKMT3	211	0	152	168	99	115
NM_015434	INTS7	1371	1531	0	0	0	0
NM_015435	RNF19A	317	336	951	50	138	268
NM_015436	RCHY1	900	1842	262	1727	1801	1689
NM_001005338	OR5H1	0	0	3	0	2	2
NM_203390	RBM12B	2751	4295	1189	2165	2013	2038
NM_001308471	CYSLTR2	0	0	0	0	0	0
NM_001308470	CYSLTR2	0	220	0	247	36	123
NM_001308476	CYSLTR2	0	0	0	328	0	0
NM_003263	TLR1	991	1678	109	1696	1825	720
NM_001353064	GSN	1	51	1	0	34	46
NM_001353065	GSN	0	0	0	0	0	0
NM_001353066	GSN	0	0	26	0	0	0
NM_001353067	GSN	0	0	0	0	7	0
NM_052909	PLEKHG4B	937	978	357	287	92	42
NM_001353061	GSN	68	140	0	188	173	72
NM_001353062	GSN	66	130	15	16	77	113
NM_014164	FXYD5	16765	3978	619	6204	4385	4545
NM_052905	FMNL2	3293	857	403	1204	385	407
NM_052904	KLHL32	0	0	0	0	0	0
NM_052907	TMEM132B	0	0	109	0	0	0
NM_052906	ELFN2	12	8	164	6	28	11
NM_001353068	GSN	0	0	0	0	0	56
NM_052900	CSMD3	0	0	0	0	0	0
NM_052903	TUBGCP5	0	1522	0	0	1239	419
NM_052902	STK11IP	570	1390	345	1156	500	1038
NM_001354234	ST3GAL5	7	1	0	34	0	57
NM_170604	RASGRP4	280	3704	552	576	1708	1423
NM_170607	MLX	107	399	68	380	227	79
NM_001354237	ANK2	0	0	0	0	0	0
NM_170601	SIAE	2660	848	294	368	593	817
NM_001354231	ANK2	0	3	0	0	0	3
NM_001354232	ANK2	0	0	0	0	0	0
NM_001354233	ST3GAL5	14	0	153	0	130	0
NM_203397	MBLAC1	76	143	67	72	44	80
NM_001354238	ST3GAL5	33	12	91	291	0	18
NM_001354239	ANK2	0	0	53	8	0	0
NM_033468	ZNF257	0	215	0	0	267	0
NM_033467	MMEL1	11	99	37	26	23	0
NM_003268	TLR5	29	39	195	205	59	28
NM_001378	DYNC1I2	35	19	1	1	2	7
NM_001379	DNMT1	5718	7854	3685	14508	9238	8753
NM_001376	DYNC1H1	43487	39715	15865	72046	31210	43727
NM_001377	DYNC2H1	0	0	0	0	0	0
NM_001374	DNASE1L2	96	69	38	146	57	59
NM_001375	DNASE2	2449	472	425	246	287	314
NM_001372	DNAH9	20	0	634	60	55	30
NM_001370	DNAH6	35	26	332	12	8	4
NM_001371	DNAH8	0	0	0	0	0	0
NM_001326358	ADAMTS18	0	0	173	0	21	8
NM_001370131	A1CF	0	0	0	0	0	0
NM_001370130	A1CF	0	0	0	0	0	0
NM_001350001	JCAD	0	23	0	21	0	66
NM_001370132	KAT6B	0	0	0	1192	1634	0
NM_001370135	KAT6B	0	0	0	0	0	0
NM_001320214	SRSF5	9214	14768	5395	14359	9914	10256
NM_001370137	KAT6B	805	0	224	1	0	0
NM_001370136	KAT6B	812	1217	0	1247	0	0
NM_001370139	KAT6B	1	0	0	0	0	18
NM_001370138	KAT6B	721	1068	0	1085	0	0
NM_001350009	RABL2B	1	3	6	1	0	2
NM_001350008	RABL2B	0	7	13	10	2	6
NM_001017438	CT45A6	0	0	0	0	0	0
NM_001320788	ZNF544	14	246	9	125	144	127
NM_001171624	VEGFA	22	21	0	22	127	21
NM_174963	ST3GAL3	0	0	1	6	0	6
NM_174964	ST3GAL3	0	0	0	0	0	0
NM_174965	ST3GAL3	0	0	0	0	0	0
NM_174966	ST3GAL3	0	0	37	0	0	0
NM_174967	ST3GAL3	0	0	0	0	0	0
NM_174968	ST3GAL3	113	64	0	51	0	0
NM_174969	ST3GAL3	80	57	45	0	0	0
NM_004967	IBSP	27	605	77	4	16	19
NM_001855	COL15A1	1960	160	145	192	65	208
NM_001146178	IP6K2	36	0	52	30	19	0
NM_001146179	IP6K2	96	0	0	167	0	0
NM_001171627	VEGFA	0	23	19	0	0	21
NM_001330541	GPS1	141	431	116	133	254	128
NM_001330542	HEXD	199	824	0	0	0	0
NM_001171623	VEGFA	3	2	26	11	1	1
NM_001244962	FRMD3	8	58	41	93	54	59
NM_001244963	NAV2	292	2102	530	286	285	234
NM_001244960	FRMD3	71	254	2	44	26	160
NM_001355186	ABHD5	21	452	205	185	54	260
NM_001365073	ADSS2	64	144	128	32	960	600
NM_001127496	SPRY4	191	0	0	1022	0	200
NM_001366804	VSNL1	0	0	0	0	18	25
NM_001365079	SH3PXD2A	6457	3330	73	102	854	1201
NM_001369902	DEPDC5	0	141	0	0	41	2
NM_001369903	DEPDC5	637	1131	32	377	0	924
NM_001369901	DEPDC5	11	281	65	107	51	4
NM_001369906	IGLL1	32	421	6	0	165	303
NM_001369907	SYN3	0	0	0	0	0	0
NM_001369904	MPST	0	52	0	0	0	13
NM_001369905	MPST	66	49	10	0	29	2
NM_207429	COLCA1	46	0	211	8	30	10
NM_001369908	SYN3	104	263	459	184	100	214
NM_001369909	SYN3	0	0	0	0	0	0
NM_004417	DUSP1	45251	20704	13651	16203	13177	15564
NM_000421	KRT10	973	895	164	747	328	526
NM_000420	KEL	466	2362	5687	2756	2499	3525
NM_000423	KRT2	0	0	152	43	10	0
NM_000422	KRT17	8	165	25	78	324	165
NM_000425	L1CAM	0	0	0	0	0	0
NM_000424	KRT5	19	0	79	0	21	0
NM_000427	LOR	0	0	12	0	0	0
NM_000426	LAMA2	218	18	0	49	3	30
NM_000429	MAT1A	0	0	86	0	4	0
NM_000428	LTBP2	898	935	440	265	300	862
NM_001160183	ZNF138	10	0	39	0	21	6
NM_001362949	LARGE1	0	0	0	0	0	0
NM_032946	NXF5	12	0	20	0	0	0
NM_006742	PSKH1	897	1816	371	1206	843	1533
NM_003991	EDNRB	62	0	0	0	0	0
NM_003992	CLK3	138	175	689	333	372	207
NM_006741	PPP1R1A	18	85	90	331	51	140
NM_003994	KITLG	3	0	0	33	0	56
NM_001351359	MMS19	0	0	0	19	21	16
NM_006744	RBP4	22	6	57	30	18	0
NM_006745	MSMO1	1053	107	138	188	59	159
NM_153633	HOXC4	202	30	0	24	23	0
NM_001351355	TAPBPL	13	7	0	0	121	62
NM_001351356	MMS19	16	78	82	1268	557	0
NM_001351357	MMS19	181	185	85	44	137	17
NM_153636	CPNE7	0	810	0	0	0	0
NM_153635	CPNE9	19	132	87	137	62	103
NM_153634	CPNE8	2555	1293	474	1108	586	579
NM_001165937	STARD3	90	242	2	27	121	188
NM_001371661	TRMO	316	201	210	216	461	244
NM_001165931	RRM2	76	276	23	292	185	246
NM_001100396	C2orf73	0	0	30	0	0	0
NM_001165933	RGS9	71	23	194	260	155	119
NM_014324	AMACR	1067	19	214	116	69	46
NM_001165938	STARD3	0	24	0	59	6	31
NM_001079653	SDK1	0	0	0	0	0	0
NM_022650	RASA1	171	332	160	553	239	104
NM_001167576	TRPC7	0	0	0	0	0	0
NM_001324248	ZNF37A	923	369	0	0	113	164
NM_001324249	ZNF37A	737	381	0	634	117	179
NM_001324246	ZNF37A	513	410	0	622	120	187
NM_001324247	ZNF37A	0	0	0	0	132	0
NM_001167579	SLC34A1	8	8	207	7	36	8
NM_001324245	ZNF37A	1106	386	433	15	0	178
NM_001127384	CTNNA3	719	0	0	0	0	3
NM_001127385	CTXN3	0	0	0	0	0	0
NM_001324240	ITPA	12	14	18	16	8	0
NM_001288646	ZNF286A	44	0	0	0	0	17
NM_001252231	SEC24A	815	660	45	812	1236	646
NM_001134398	VAV2	1	1	251	10	320	3
NM_001364303	OXCT1	0	12	0	1	11	3
NM_001364302	OXCT1	140	0	0	0	288	0
NM_007299	BRCA1	0	413	68	4	0	21
NM_007298	BRCA1	0	478	0	432	0	259
NM_007297	BRCA1	0	1467	0	0	0	0
NM_007294	BRCA1	1763	3804	26	732	44	2359
NM_007293	C4A	0	614	0	230	380	488
NM_007292	ACOX1	1337	681	49	380	368	89
NM_001127493	ANK2	0	0	0	0	0	0
NM_145641	APOL3	0	2	88	6	3	26
NM_145640	APOL3	38	33	41	37	32	22
NM_001363823	SPAST	955	395	320	243	605	956
NM_001363822	FAM3A	99	144	26	60	6	45
NM_001363821	UPRT	0	0	12	0	0	1
NM_001363820	DUX4	0	0	0	0	0	0
NM_001363827	KIAA0100	101	128	30	313	169	241
NM_001363826	KIAA0100	99	169	1	275	259	219
NM_001363825	POLR2F	214	222	54	168	64	38
NM_001363824	BCL2L13	37	107	93	89	130	140
NM_001363829	KIAA0100	47	158	29	74	276	85
NM_001363828	KIAA0100	165	148	0	472	310	259
NM_001321991	ZNF570	0	5	0	0	238	433
NM_001321990	LOC105376731	30	41	8	295	42	35
NM_001321993	ZNF570	0	455	0	212	214	216
NM_001321992	ZNF570	0	0	0	0	0	0
NM_001321995	MRPS5	228	0	311	3	3	3
NM_001321994	ZNF570	0	0	0	0	0	0
NM_001321997	MRPS5	184	0	423	0	0	0
NM_001321996	MRPS5	1634	1368	61	1033	977	1061
NM_001282151	VPS29	123	143	48	228	143	160
NM_001282150	VPS29	24	284	27	137	357	200
NM_001282157	FTSJ1	3	3	72	1	6	5
NM_001331190	CMC1	220	96	90	254	0	95
NM_001350981	ZSCAN25	132	183	0	0	68	165
NM_001350986	ZSCAN25	0	143	0	276	0	0
NM_001331192	SVOPL	0	0	0	0	0	0
NM_001318043	DTD1	100	297	132	202	66	127
NM_001350987	FAM185A	36	0	49	0	60	3
NM_001350984	ZSCAN25	296	184	119	3	131	140
NM_006522	WNT6	82	8	82	16	18	0
NM_001350985	ZSCAN25	115	423	0	223	0	0
NM_001324359	OGFOD1	0	0	8	0	0	5
NM_001371008	GRB10	112	318	61	186	44	252
NM_001286550	CLPSL2	0	0	24	0	1	0
NM_001166624	CFHR3	0	0	0	0	0	0
NM_001371009	GRB10	5	0	0	0	0	28
NM_001166621	TRAPPC1	346	221	47	173	220	177
NM_001257072	ODAPH	0	0	15	3	0	0
NM_001127216	GFI1	1345	2358	588	603	3969	3942
NM_001256792	BMPR1B	0	0	0	0	0	0
NM_001324355	TXNL4B	0	8	7	2	7	4
NM_001206647	AKIP1	37	0	18	14	0	0
NM_001311168	NDUFB9	44	64	16	106	44	69
NM_001324357	OGFOD1	0	0	43	1	0	0
NM_001017961	FAM78B	55	35	105	0	23	0
NM_001206641	COA6	272	462	152	217	169	204
NM_001017962	P4HA1	4997	861	217	979	427	932
NM_001127213	LY6E	2138	856	46	683	76	211
NM_001286559	TEKT4	4	0	37	0	0	0
NM_001017963	HSP90AA1	241	108	156	80	12	67
NM_001297573	TRERF1	253	2804	0	1502	406	3386
NM_004312	ARR3	43	51	24	9	6	16
NM_001017964	YDJC	489	652	30	299	279	276
NM_001324353	ZNF239	0	21	16	0	0	3
NM_001143	AMELY	0	0	0	0	0	0
NM_001252597	CLPS	0	0	3	0	0	0
NM_004317	GET3	2004	1469	748	1239	1153	1038
NM_001352392	STK33	0	0	0	0	0	0
NM_001252598	CLPS	0	0	0	0	0	0
NM_001144	AMFR	3349	3204	3790	4284	4243	3363
NM_001171111	FAM133A	37	0	0	0	0	0
NM_004315	ASAH1	318	242	0	278	0	0
NM_001352938	SPIDR	34	20	0	0	32	0
NM_001146	ANGPT1	224	263	610	62	197	165
NM_001330092	NRXN1	0	0	0	0	0	24
NM_001330093	NRXN1	1	0	0	0	0	0
NM_001144941	VMO1	0	0	0	0	0	0
NM_001163646	HTR3D	0	0	0	4	0	0
NM_001144940	VMO1	0	15	0	25	0	0
NM_001330096	NRXN1	70	0	0	0	0	0
NM_001330097	NRXN1	0	0	0	0	0	0
NM_001365896	NACA	1517	2633	1990	2725	2946	3078
NM_001318046	LAMB4	0	0	0	0	0	0
NM_001330094	NRXN1	115	0	0	0	0	0
NM_001365892	CCDC188	18	29	24	24	9	10
NM_001330095	NRXN1	0	0	0	0	0	0
NM_014420	DKK4	27	10	36	0	0	0
NM_001348345	STXBP5L	19	190	91	144	111	66
NM_014423	AFF4	10803	12519	3236	23233	12111	12096
NM_014424	HSPB7	0	0	9	0	0	0
NM_014425	INVS	2662	2080	0	979	565	848
NM_014426	SNX5	3797	2172	758	2603	1516	1692
NM_014427	CPNE7	267	88	39	48	0	6
NM_014429	MORC1	131	0	21	8	33	4
NM_001256119	NAA10	113	24	0	70	159	0
NM_001348341	SDCBP	0	1871	984	1179	1168	321
NM_023105	FGFR1	544	0	44	468	432	656
NM_001291305	NOP16	38	24	7	57	10	8
NM_001352078	CCDC91	3	319	0	91	96	133
NM_001352079	CCDC91	5	153	29	14	17	15
NM_001352071	SUGP2	1919	1053	678	1002	3869	1533
NM_182688	UBE2G2	109	42	135	12	131	40
NM_182689	EFNA4	97	16	0	16	12	42
NM_022470	ZMAT3	2361	1321	117	724	739	582
NM_022476	AKTIP	753	631	0	333	697	789
NM_022477	NDRG3	39	182	13	0	111	17
NM_022474	MPP5	534	1964	769	2472	1108	1850
NM_022475	HHIP	17	63	182	8	80	151
NM_182680	AMELX	0	5	15	0	3	0
NM_182681	AMELX	0	0	0	0	0	0
NM_022478	CDH24	382	211	141	235	144	146
NM_022479	GALNT17	4	0	107	14	13	16
NM_182684	UPK3B	0	0	0	0	0	0
NM_182685	EFNA1	0	0	0	0	0	0
NM_182687	PKMYT1	0	501	2	0	32	213
NM_001368143	CYP21A2	298	36	54	24	19	16
NM_001330782	PBX3	0	1382	0	0	125	830
NM_001317739	BET1	21	36	0	25	20	5
NM_001330786	LIMCH1	0	0	0	0	0	0
NM_001330787	LIMCH1	855	160	0	33	0	0
NM_001330784	LIMCH1	0	0	0	0	0	0
NM_001330785	SOX5	0	0	0	0	0	0
NM_001321601	LOC390877	0	14	13	0	3	0
NM_001330788	LIMCH1	0	0	0	0	0	16
NM_001330789	LIMCH1	0	0	0	0	0	0
NM_001317734	PBXIP1	253	34	0	45	0	11
NM_001317735	PBXIP1	0	0	298	309	0	275
NM_016188	ACTL6B	0	7	37	0	3	0
NM_001033045	GPR155	2513	830	205	608	245	377
NM_001033044	GLUL	2756	25309	6928	11306	13652	11424
NM_001033047	NPNT	0	0	0	0	0	0
NM_001033046	CYBC1	2838	2880	435	183	964	1130
NM_001178098	CD19	38	106	92	90	40	50
NM_001178099	ZNF182	178	1230	311	137	83	136
NM_001178094	BCAT1	0	0	22	2727	213	523
NM_001178095	ZFX	0	0	0	16	0	1
NM_001178096	F3	4	0	0	2238	0	13
NM_001178097	C12orf74	19	0	99	0	0	0
NM_001178090	ZNF454	0	0	0	0	0	0
NM_001178091	BCAT1	575	0	324	1703	0	0
NM_001178092	BCAT1	778	70	235	523	0	11
NM_001178093	BCAT1	3	1948	150	3893	47	482
NM_001320646	U2AF1L5	1323	3102	366	5165	1525	1496
NM_001362775	ZNF3	163	336	111	148	140	327
NM_032471	PKIB	0	0	12	12	0	0
NM_001345897	PRIMPOL	67	224	0	0	0	0
NM_032470	TNXB	364	210	378	294	444	185
NM_001366282	GOLGB1	4173	2641	1063	6837	5313	5665
NM_001101391	LINGO3	556	4745	639	3939	3478	3534
NM_001282634	DBI	42	104	0	41	0	0
NM_001282635	DBI	0	0	21	9	1	1
NM_001282636	DBI	106	0	0	0	0	0
NM_001282630	PFKFB3	21	489	407	436	395	24
NM_001363177	TMEM68	0	0	36	0	0	25
NM_001282632	GBGT1	0	0	0	0	0	0
NM_001282633	DBI	0	2	0	0	0	0
NM_001317086	ZPR1	26	169	90	330	221	333
NM_172037	RDH10	598	604	185	603	326	447
NM_001366286	TBXT	0	0	66	0	0	0
NM_001288779	MARCHF10	0	0	108	8	0	0
NM_001288778	E4F1	25	0	0	0	0	0
NM_001288777	SLC39A7	238	0	0	0	478	0
NM_001288776	E4F1	0	9	2	3	8	0
NM_144781	PDCD2	34	27	237	32	427	160
NM_001288774	PIK3C2G	0	0	0	0	0	0
NM_001288773	CEACAM21	362	98	75	51	71	29
NM_001288772	PIK3C2G	0	0	61	0	0	0
NM_001288771	C17orf80	0	100	0	0	2	91
NM_001288770	C17orf80	0	98	91	0	0	111
NM_018905	PCDHA2	0	0	0	0	0	0
NM_001363173	VPS37A	0	0	0	0	430	0
NM_017851	PARP16	235	254	245	21	96	106
NM_001363172	VPS37A	167	16	99	167	0	100
NM_001101648	NPC1L1	0	0	0	0	0	0
NM_001322958	TMEM183A	0	56	83	112	95	126
NM_001322959	TMEM183A	0	53	32	43	46	51
NM_001024	RPS21	16682	11812	2683	9837	9971	9129
NM_001322955	TMEM183A	58	58	0	50	42	51
NM_001322956	TMEM183A	39	61	26	40	41	66
NM_001322957	TMEM183A	29	35	0	45	39	51
NM_001322950	FRMD5	0	0	0	0	0	0
NM_001322951	FRMD5	0	0	0	0	0	0
NM_001303461	OVOL2	0	0	0	0	0	0
NM_001303460	FGF11	54	29	86	0	0	33
NM_001242500	MIF4GD	0	105	0	13	11	92
NM_001242501	MIF4GD	300	650	54	80	430	394
NM_001242506	GDA	4	0	0	0	2	0
NM_001135175	NEDD1	113	1249	12	0	612	49
NM_001135176	NEDD1	74	256	325	1805	740	1052
NM_001135177	NEDD1	0	0	374	0	33	0
NM_001135178	ZNF397	1548	1783	520	663	582	607
NM_001135179	ZDHHC3	1927	3838	718	1258	2698	2143
NM_001242508	OSBPL1A	0	2	20	2	3	2
NM_001127212	GAGE2A	0	4	15	3	3	0
NM_001355017	PDGFRB	7	13	253	198	81	512
NM_001024629	NRP1	40	0	0	0	0	0
NM_001024628	NRP1	28	44	0	1	0	89
NM_001370278	RGS6	0	0	0	5	42	11
NM_001370279	RGS6	0	0	7	0	0	0
NM_002637	PHKA1	16	617	137	288	228	176
NM_001130520	ZNF195	319	187	4	0	5	122
NM_001370273	RGS6	0	0	0	0	8	0
NM_001370270	RGS6	0	0	0	0	0	10
NM_001130523	CSDE1	0	469	0	1076	209	585
NM_001370276	RGS6	0	0	0	0	0	0
NM_001370277	RGS6	33	44	138	19	105	37
NM_001370274	RGS6	0	0	0	0	0	0
NM_001130527	SPAG9	3	162	4	2539	19	2477
NM_001352643	PCM1	154	0	733	942	568	0
NM_001272082	SHISA5	1815	2551	680	828	1046	1134
NM_001272083	SHISA5	295	338	103	651	233	138
NM_001272087	SLC1A6	0	0	33	0	0	0
NM_001272088	SLC1A6	0	0	0	0	0	0
NM_020056	HLA-DQA2	88	481	155	236	33	162
NM_145111	FAM200A	306	283	49	130	87	113
NM_001352647	PCM1	687	391	200	192	152	192
NM_001265604	MORF4L1	2265	2245	1722	2319	1411	2326
NM_001265605	MORF4L1	546	654	427	3886	667	484
NM_001265602	SMC2	22	20	14	131	11	123
[truncated: 52,196 more rows]
